# Supplementary material for: Xrn1p acts at multiple steps in the budding-yeast RNAi pathway to enhance the efficiency of silencing
Source: Nucleic Acids Res. 2020 Jun 5;48(13):7404–20. doi: 10.1093/nar/gkaa468 (PMC7528652; doi:10.1093/nar/gkaa468)
Supplement: gkaa468_Supplemental_Files [file gkaa468_supplemental_files.zip]

Archive with 2 entries (2 files):
- Xrn1 in RNAi - Supplemental_Tables_Combined.xlsx
- Xrn1 in RNAi - Supplementary Material - NAR - Resubmission - Final.pdf
