# Supplementary material for: Xrn1p acts at multiple steps in the budding-yeast RNAi pathway to enhance the efficiency of silencing
Source: Nucleic Acids Res. 2020 Jun 5;48(13):7404–20. doi: 10.1093/nar/gkaa468 (PMC7528652; doi:10.1093/nar/gkaa468)
Supplement: gkaa468_Supplemental_Files [file gkaa468_supplemental_files.zip › Xrn1 in RNAi - Supplemental_Tables_Combined.xlsx]

## Sheet: Supplemental Table S1
Supplemental Table S1. Protein-coding or tRNA mutations identified in each mutant strain sequenced. For each mutation, the gene, the mutant sequence, the genomic coordinate, and the reference sequence are listed.
RNAi mutant 1	RNAi mutant 2	RNAi mutant 3	RNAi mutant 4	RNAi mutant 5	RNAi mutant 6	RNAi mutant 7	RNAi mutant 8	RNAi mutant 9	RNAi mutant 10	RNAi mutant 11	RNAi mutant 12	RNAi mutant 13	RNAi mutant 14	RNAi mutant 15	RNAi mutant 16	RNAi mutant 17	RNAi mutant 18	RNAi mutant 19
NCAS0A00430 A 67159 G	NCAS0A00230 T 32849 C	NCAS0A00300 A 46032 G	NCAS0A00770 A 148396 G	NCAS0A00840 A 162824 G	NCAS0A00570 A 98640 G	NCAS0A02960 T 573319 C	NCAS0A00910 T 181849 C	NCAS0A00180 T 23328 C	NCAS0A00130 C 6122 T	NCAS0A07190 T 1426813 C	NCAS0A00340 A 52258 G	NCAS0A00870 T 172412 C	NCAS0A01330 T 262196 C	NCAS0A07480 G 1485036 T	NCAS0B03340 AAA 585713 AA	NCAS0A03790 T 767882 C	NCAS0B07990 C 1514435 A	NCAS0A03790 T 767882 C
NCAS0A00520 A 83959 G	NCAS0A00600 G 110098 GA	NCAS0A02940 A 568461 G	NCAS0A02450 T 463924 C	NCAS0A00930 A 184814 G	NCAS0A00660 A 127596 G	NCAS0A03240 T 642384 C	NCAS0A01150 T 226184 C	NCAS0A01020 A 204881 G	NCAS0A00140 G 9302 A	NCAS0A07190 T 1426861 C	NCAS0A01380 A 270719 G	NCAS0A01190 T 235023 C	NCAS0A03480 A 688606 G	NCAS0A08840 A 1747625 G	NCAS0D04130 A 780980 G	NCAS0A05290 T 1048266 C	NCAS0C03180 TCAT 625911 T	NCAS0A05290 T 1048266 C
NCAS0A00600 G 110098 GA	NCAS0A00650 T 121090 C	NCAS0A07110 T 1409688 C	NCAS0A03690 T 743470 C	NCAS0A04090 A 826951 G	NCAS0A00840 A 163418 G	NCAS0A05300 TAAAA 1050311 TAAA	NCAS0A02450 T 465271 C	NCAS0A02460 A 470275 G	NCAS0A00550 A 93612 G	NCAS0A07490 T 1488684 C	NCAS0A01570 A 310037 G	NCAS0A06400 A 1260702 G	NCAS0A04520 A 908275 G	NCAS0A08870 A 1755016 G		NCAS0B08380 G 1602034 GC		NCAS0A07480 A 1485599 T
NCAS0A00900 A 180633 G	NCAS0A01630 T 318700 C	NCAS0A08660 T 1711321 C	NCAS0A03690 T 744281 C	NCAS0A04700 A 935121 G	NCAS0A02040 A 391831 G	NCAS0A06240 T 1233211 C	NCAS0A02780 A 531983 G	NCAS0A03340 A 665280 G	NCAS0A01920 T 369839 G	NCAS0A08130 A 1606989 G	NCAS0A02440 A 461885 G	NCAS0A06630 A 1310665 G	NCAS0A05290 T 1049867 C	NCAS0A13930 A 2738853 G		NCAS0E00790 C 146454 G		NCAS0A07600 A 1511875 C
NCAS0A03340 A 665055 G	NCAS0A02030 A 385928 G	NCAS0A09530 T 1900602 C	NCAS0A05290 T 1048060 C	NCAS0A06250 T 1237099 C	NCAS0A02200 A 415266 G	NCAS0B04710 T 860300 C	NCAS0A06000 G 1186085 A	NCAS0A04050 A 816066 G	NCAS0A02860 T 548628 C	NCAS0A08270 A 1635112 G	NCAS0A02570 A 491747 G	NCAS0A09530 A 1900491 G	NCAS0A05570 A 1094160 G	NCAS0B02720 T 459248 C		NCAS0E01100 T 208713 C		NCAS0A15290 T 3006181 C
NCAS0A03580 T 713844 C	NCAS0A04800 T 960201 C	NCAS0A10900 T 2168297 C	NCAS0A07890 T 1568668 C	NCAS0A07820 T 1557022 C	NCAS0A02970 A 577774 G	NCAS0B05010 T 923112 C	NCAS0A06310 T 1244953 C	NCAS0A06490 A 1281202 G	NCAS0A03090 T 606900 C	NCAS0A08380 T 1657155 C	NCAS0A03330 A 662883 G	NCAS0A10390 T 2067405 C	NCAS0A06800 A 1347990 G	NCAS0B05570 A 1056715 G		NCAS0E01650 A 321960 AG		NCAS0C06000 CC 1244624 C
NCAS0A03870 T 786017 C	NCAS0A05070 T 1010902 C	NCAS0A11460 T 2269552 C	NCAS0A12790 T 2523027 C	NCAS0A08340 T 1648088 C	NCAS0A03800 A 775674 G	NCAS0B07160 T 1359887 C	NCAS0A07500 T 1492990 C	NCAS0A06860 A 1358832 G	NCAS0A03170 T 622422 C	NCAS0A08720 A 1723230 G	NCAS0A04120 A 834641 G	NCAS0A13210 A 2599686 G	NCAS0A08570 A 1696415 G	NCAS0C02390 T 447264 C				NCAS0E00120 G 4925 GA
NCAS0A04400 A 888365 G	NCAS0A05710 T 1116666 C	NCAS0A11480 T 2272743 C	NCAS0A14160 T 2782194 C	NCAS0A09530 T 1900537 C	NCAS0A06440 A 1272503 G	NCAS0B08060 T 1529555 C	NCAS0A07600 A 1511875 C	NCAS0A07090 A 1404559 G	NCAS0A05180 A 1027999 G	NCAS0A08840 A 1748158 G	NCAS0A04160 A 844704 G	NCAS0B00100 C 218 T	NCAS0A10560 A 2104091 G	NCAS0C04170 T 854200 C				NCAS0I01570 T 293821 TC
NCAS0A04540 A 912507 G	NCAS0A05740 T 1123652 C	NCAS0B00760 A 115383 G	NCAS0A15200 T 2991334 C	NCAS0A09560 T 1904807 C	NCAS0A06440 A 1272856 G	NCAS0B08080 T 1533137 C	NCAS0A07620 T 1518106 C	NCAS0A09600 A 1919062 G	NCAS0A05720 T 1117782 G	NCAS0A09330 A 1845493 G	NCAS0A04870 A 974743 G	NCAS0B01440 T 236308 C	NCAS0A12770 A 2521278 G	NCAS0E04090 T 805873 C
NCAS0A08710 A 1721933 G	NCAS0A05870 T 1151493 C	NCAS0B00760 A 115789 G	NCAS0B03560 T 630735 C	NCAS0A10230 T 2038490 C	NCAS0A07480 G 1485036 T	NCAS0B08890 T 1706500 C	NCAS0A07690 T 1532021 C	NCAS0A10520 T 2092087 C	NCAS0A06560 T 1299418 C	NCAS0A13360 T 2631601 C	NCAS0A05570 A 1095043 G	NCAS0B03820 T 682179 C	NCAS0A13190 T 2595747 C	NCAS0F01230 T 242871 C
NCAS0A10160 A 2025952 G	NCAS0A07440 A 1475076 G	NCAS0B00760 A 116468 G	NCAS0B03660 T 654572 C	NCAS0A13510 T 2658060 C	NCAS0A08570 A 1693361 G	NCAS0C01040 T 195461 C	NCAS0A07880 T 1567354 C	NCAS0A13450 T 2648234 C	NCAS0A07500 T 1491535 C	NCAS0A13820 T 2714195 C	NCAS0A05910 T 1161276 C	NCAS0B05870 T 1115787 C	NCAS0A13340 T 2626644 C	NCAS0F03730 T 751832 C
NCAS0A10350 A 2060709 G	NCAS0A07990 A 1581100 G	NCAS0B01650 A 269422 G	NCAS0B04000 T 723549 C	NCAS0A13840 T 2717814 C	NCAS0A08600 A 1700271 G	NCAS0C01050 T 196480 C	NCAS0A10230 T 2038739 C	NCAS0A14170 T 2784093 C	NCAS0A09580 T 1912678 G	NCAS0B04390 T 796858 C	NCAS0A06110 A 1204396 G	NCAS0C01370 T 252921 C	NCAS0A14480 T 2851083 C	NCAS0I03210 G 601644 C
NCAS0A11450 T 2264886 C	NCAS0A08300 A 1640778 G	NCAS0B01700 A 277985 G	NCAS0B05080 T 943934 C	NCAS0A13910 T 2735628 C	NCAS0A09260 A 1829786 G	NCAS0C03910 A 794066 G	NCAS0A10920 T 2174558 C	NCAS0A14500 T 2857069 C	NCAS0A10020 T 2006175 C	NCAS0B04590 T 835944 C	NCAS0A06220 T 1231739 C	NCAS0C01820 T 337003 C	NCAS0B03230 A 561125 G
NCAS0A12900 T 2544430 C	NCAS0A08970 A 1777039 G	NCAS0B05630 A 1067634 G	NCAS0B05270 T 977693 C	NCAS0A14090 C 2771421 A	NCAS0A09360 A 1856411 G	NCAS0C04760 A 971002 G	NCAS0A11760 T 2338553 C	NCAS0Atrna15G T 2636682 C	NCAS0A10940 T 2179492 C	NCAS0B05570 T 1053048 G	NCAS0A06320 A 1249372 G	NCAS0C04170 T 855704 C	NCAS0B05390 T 1007355 C
NCAS0A13570 T 2668411 C	NCAS0A10200 A 2033534 G	NCAS0B07070 A 1345842 G	NCAS0B06490 T 1228249 C	NCAS0A14330 T 2821878 C	NCAS0A09900 A 1980369 G	NCAS0D00810 A 144956 G	NCAS0A11860 T 2351903 C	NCAS0B02890 A 495755 G	NCAS0A11540 T 2283533 C	NCAS0B05570 A 1053333 G	NCAS0A06420 A 1266412 G	NCAS0C04610 T 942845 C	NCAS0B06230 A 1176646 G
NCAS0A13910 T 2735628 C	NCAS0A11590 A 2301106 G	NCAS0C00130 A 6959 G	NCAS0B07200 T 1364082 C	NCAS0B01690 A 276208 G	NCAS0A10030 A 2007856 G	NCAS0D04690 T 895733 C	NCAS0B01930 A 316262 G	NCAS0B03060 A 529612 G	NCAS0A12980 A 2555984 G	NCAS0B06750 T 1285570 C	NCAS0A06730 A 1330411 G	NCAS0D00110 A 1533 G	NCAS0B08080 T 1539545 C
NCAS0B00190 A 15624 G	NCAS0A12340 A 2445290 G	NCAS0C01180 A 219706 G	NCAS0B08280 A 1579873 G	NCAS0B03890 A 694166 G	NCAS0A11140 A 2212676 G	NCAS0E00120 C 3743 A	NCAS0B03630 A 643534 G	NCAS0B07040 A 1339975 G	NCAS0A14110 A 2775599 G	NCAS0B06750 T 1286984 C	NCAS0A07480 A 1485599 T	NCAS0D01310 T 238418 C	NCAS0B08920 GAAAA 1713464 GAAAAA
NCAS0B01320 A 218262 G	NCAS0A12780 A 2522203 G	NCAS0C02370 A 443297 G	NCAS0C01940 T 357217 C	NCAS0B04060 A 737042 G	NCAS0A12220 A 2422985 G	NCAS0E00120 TGG 4922 TGGG	NCAS0B04390 A 796523 G	NCAS0B07290 A 1379742 G	NCAS0B00200 T 18128 C	NCAS0B07710 T 1460519 C	NCAS0A07850 A 1561978 G	NCAS0E00120 C 3743 A	NCAS0C00160 A 12713 G
NCAS0B01400 A 227900 G	NCAS0A13590 A 2670806 G	NCAS0C03070 A 604469 G	NCAS0C02250 T 421152 C	NCAS0B05030 A 935698 G	NCAS0A13040 A 2564943 G	NCAS0E00140 C 14052 G	NCAS0B05740 A 1091236 G	NCAS0B07580 A 1432050 G	NCAS0B00500 A 74485 G	NCAS0B07710 T 1460923 C	NCAS0A07870 A 1566661 G	NCAS0E00620 A 107012 G	NCAS0C00160 A 14649 G
NCAS0B02700 T 453090 C	NCAS0A13920 T 2737833 C	NCAS0C03620 A 727868 G	NCAS0C02450 T 455791 C	NCAS0B07290 A 1379578 G	NCAS0A13900 A 2733109 G	NCAS0E03600 T 715898 C	NCAS0B07780 A 1474058 G	NCAS0B08230 A 1566490 G	NCAS0B01150 A 193501 G	NCAS0B08970 A 1724935 G	NCAS0A08170 A 1614781 G	NCAS0F02360 T 469740 C	NCAS0C05740 T 1180449 C
NCAS0B03370 T 588115 C	NCAS0A14470 T 2849514 C	NCAS0C03780 A 767751 G	NCAS0C03470 T 693817 C	NCAS0B08080 T 1533342 C	NCAS0A14000 A 2756070 G	NCAS0E04150 T 817354 C	NCAS0B08050 A 1528743 G	NCAS0C01010 T 187830 C	NCAS0B01330 A 220404 G	NCAS0C00240 T 30101 C	NCAS0A09220 A 1823646 G	NCAS0F03280 T 666294 C	NCAS0D00370 T 55773 C
NCAS0B03400 T 596456 C	NCAS0A14680 A 2891005 G	NCAS0D00370 T 55703 C	NCAS0C04170 T 857290 C	NCAS0B08310 T 1585052 C	NCAS0A14000 A 2756133 G	NCAS0E04190 T 826854 C	NCAS0C00870 A 153415 G	NCAS0C01360 T 249661 C	NCAS0B02930 A 505755 G	NCAS0C00850 T 149209 C	NCAS0A10480 A 2081319 G	NCAS0G00650 T 111066 G	NCAS0D03750 T 697556 C
NCAS0B03550 T 628468 C	NCAS0Atrna10G A 1767730 G	NCAS0D00850 T 157565 C	NCAS0C05220 T 1063903 C	NCAS0B08420 T 1610988 C	NCAS0A15300 A 3009096 G	NCAS0F03280 T 665646 C	NCAS0C01020 A 190581 G	NCAS0C04170 T 856139 C	NCAS0B03040 A 524948 G	NCAS0C01250 A 231628 G	NCAS0A11040 A 2199395 G	NCAS0G01520 A 273138 G	NCAS0D04920 T 945864 C
NCAS0B04000 T 720894 C	NCAS0B00100 T 43 C	NCAS0D01380 T 251078 C	NCAS0C05430 T 1102943 C	NCAS0C00870 T 152301 C	NCAS0B00440 T 59891 C	NCAS0G01200 A 215411 G	NCAS0C02010 A 372567 G	NCAS0C04260 T 880931 C	NCAS0B04170 A 752630 G	NCAS0C01500 T 277890 C	NCAS0A11170 A 2216191 G	NCAS0G02740 A 494024 G	NCAS0E03530 A 701263 G
NCAS0D00850 T 157565 C	NCAS0B00560 T 84173 C	NCAS0D01510 T 284806 C	NCAS0D00240 A 28284 G	NCAS0C02460 T 459824 C	NCAS0B01890 T 310561 C	NCAS0G02510 A 450578 G	NCAS0C03020 T 594537 C	NCAS0C05790 T 1192006 C	NCAS0B05970 T 1130330 C	NCAS0C02250 T 420720 C	NCAS0A11990 A 2378925 G	NCAS0I00670 A 114342 G	NCAS0F02020 A 402443 G
NCAS0D00970 T 189223 C	NCAS0B02550 T 425982 C	NCAS0D02960 T 563768 C	NCAS0D00580 A 97152 G	NCAS0C02600 GGG 488781 GG	NCAS0B03390 T 595738 C	NCAS0G03790 T 699997 C	NCAS0C04690 A 959103 G	NCAS0D01230 A 225877 G	NCAS0B06420 A 1213586 G	NCAS0C04450 A 913309 G	NCAS0A12620 A 2488759 G		NCAS0F02680 A 543821 G
NCAS0D03980 A 745276 G	NCAS0B02750 T 467553 C	NCAS0D04470 T 850830 C	NCAS0D01470 A 278858 G	NCAS0C02610 T 490715 C	NCAS0B05210 T 969922 C	NCAS0H02020 T 391549 C	NCAS0C04840 A 990023 G	NCAS0D01250 A 229230 G	NCAS0B07220 A 1366785 G	NCAS0D00110 CGGGG 1629 CGGG	NCAS0A13180 A 2591787 G		NCAS0G01650 A 293536 G
NCAS0D04020 A 755179 G	NCAS0B03990 T 718386 C	NCAS0D04690 T 897434 C	NCAS0D04810 AA 922730 A	NCAS0C03420 T 671199 C	NCAS0B05350 T 995798 C	NCAS0J00150 A 11604 G	NCAS0D01950 A 359760 G	NCAS0D01950 A 359958 G	NCAS0C01070 T 201999 C	NCAS0D00670 A 117261 G	NCAS0A13710 T 2695748 C		NCAS0G01660 GTT 295201 GTTT
NCAS0E02490 T 496115 C	NCAS0B04020 T 726898 C	NCAS0D04870 T 937178 C	NCAS0E01350 T 261628 C	NCAS0C04170 T 854393 C	NCAS0B06750 T 1288074 C	NCAS0J02310 A 451556 G	NCAS0D02030 A 374715 G	NCAS0D02130 T 395839 C	NCAS0C01170 T 217448 C	NCAS0D01840 A 340149 G	NCAS0A14910 T 2937557 C		NCAS0G02500 T 445071 C
NCAS0F00270 A 44035 G	NCAS0B04990 T 916336 C	NCAS0E00560 A 97449 G	NCAS0E01350 T 262475 C	NCAS0C04840 T 987759 C	NCAS0B07800 T 1479929 C		NCAS0D03940 A 734994 G	NCAS0D04810 A 920466 G	NCAS0C01790 T 332472 C	NCAS0D04810 T 922657 C	NCAS0A15100 T 2974995 C		NCAS0H00930 A 173953 G
NCAS0F00390 A 67157 G	NCAS0B05350 T 999911 C	NCAS0E01440 A 275672 G	NCAS0E01630 T 309496 C	NCAS0C05030 A 1022884 G	NCAS0C00630 A 100952 G		NCAS0D04250 TGT 805009 T	NCAS0E00100 C 1109 A	NCAS0C02170 T 408057 C	NCAS0E00320 A 52624 G	NCAS0B00200 T 18018 C		NCAS0I02300 T 432217 C
NCAS0F01320 A 255105 G	NCAS0B06140 T 1163249 C	NCAS0E01680 A 331201 G	NCAS0E01640 T 317675 C	NCAS0C05970 T 1230285 TC	NCAS0C01030 A 193526 G		NCAS0D04250 TCT 805011 T	NCAS0E00110 C 1109 A	NCAS0C02460 T 459710 C	NCAS0E02740 A 544827 G	NCAS0B00400 G 52594 C		NCAS0J01060 T 180838 C
NCAS0F02210 A 441193 G	NCAS0B07800 T 1480224 C	NCAS0E02010 A 384199 G	NCAS0E03740 T 734764 C	NCAS0D00890 A 167696 G	NCAS0C01530 A 281844 G		NCAS0D04250 A 805166 G	NCAS0E01310 T 254260 C	NCAS0C02660 T 496652 C	NCAS0E03360 A 669454 G	NCAS0B00890 T 137164 C
NCAS0F03460 A 694574 G	NCAS0B07970 T 1512856 C	NCAS0E02320 A 454917 G	NCAS0F01680 T 342067 C	NCAS0D02100 A 386064 G	NCAS0C01780 A 331006 G		NCAS0Dtrna4R A 311659 G	NCAS0E02880 T 563544 C	NCAS0C04170 T 856849 C	NCAS0E03390 A 673976 G	NCAS0B01600 T 261473 C
NCAS0G03430 A 631622 G	NCAS0B08030 T 1523638 C	NCAS0E04090 T 807379 C	NCAS0F01820 T 367637 C	NCAS0D03910 A 729603 G	NCAS0C02490 A 465692 G		NCAS0E00770 T 143156 C	NCAS0F00690 A 133761 G	NCAS0C04240 A 873500 G	NCAS0E04050 A 795575 G	NCAS0B01860 T 304984 C
NCAS0G03720 T 686608 C	NCAS0Btrna8T T 1638504 C	NCAS0F00860 A 177026 G	NCAS0G02480 T 441517 C	NCAS0D04030 A 755984 G	NCAS0C02580 A 485128 G		NCAS0E01040 A 193776 G	NCAS0F01090 A 217245 G	NCAS0C05790 T 1192664 C	NCAS0F01220 A 238150 G	NCAS0B01870 T 307593 C
NCAS0G04060 T 756648 C	NCAS0C02110 A 399015 G	NCAS0F03970 A 797276 G	NCAS0G02500 T 444183 C	NCAS0D04270 A 810367 G	NCAS0C03770 T 764105 C		NCAS0E01680 A 330993 G	NCAS0F01960 A 395368 G	NCAS0Ctrna1H T 1185309 C	NCAS0F03400 T 687031 C	NCAS0B02150 T 353203 C
NCAS0H00550 T 95512 C	NCAS0C02380 A 444986 G	NCAS0G00210 A 30767 G	NCAS0G02720 A 488436 G	NCAS0D04270 A 810509 G	NCAS0C03950 T 798999 C		NCAS0F01320 G 255322 GA	NCAS0F02430 A 482239 G	NCAS0D00560 T 95057 C	NCAS0F03810 A 765764 G	NCAS0B02620 A 440621 G
NCAS0H02590 T 515151 C	NCAS0C02480 A 463625 G	NCAS0G00690 A 117580 G	NCAS0G03610 G 674255 A	NCAS0D04600 A 877077 G	NCAS0C04590 T 938955 C		NCAS0F01950 T 393087 C	NCAS0G00250 T 40485 C	NCAS0D01510 T 283530 C	NCAS0G00100 CC 2659 C	NCAS0B03230 A 563917 G
NCAS0I01460 A 268695 G	NCAS0C02580 A 485611 G	NCAS0G00890 A 152972 G	NCAS0G04070 T 759589 C	NCAS0D04840 A 929674 G	NCAS0C05100 T 1040993 C		NCAS0F02230 T 444745 C	NCAS0G00470 T 81536 C	NCAS0D01870 T 345155 C	NCAS0G00590 A 102786 G	NCAS0B04500 T 816341 C
NCAS0J00990 T 165563 C	NCAS0C03160 A 621927 G	NCAS0G02070 A 374056 G	NCAS0H01810 A 349547 G	NCAS0E00550 T 93827 C	NCAS0C05190 T 1057061 C		NCAS0F03770 T 759612 C	NCAS0G02590 T 462714 C	NCAS0D03040 T 577273 C	NCAS0G03560 A 667227 G	NCAS0B04580 T 834030 C
NCAS0J01650 T 294768 C	NCAS0C03560 T 711896 C	NCAS0G02080 A 376636 G	NCAS0H02120 T 413444 G	NCAS0E00930 T 168308 C	NCAS0D00260 T 33789 C		NCAS0G00460 A 80975 G	NCAS0G03840 A 711166 G	NCAS0D03400 T 635904 C	NCAS0H00630 A 111687 G	NCAS0B05280 A 979060 G
	NCAS0C04170 T 854201 C	NCAS0G02300 A 409450 G	NCAS0H03190 A 615171 G	NCAS0E01380 T 265821 C	NCAS0D00290 T 39448 C		NCAS0G02320 T 411704 C	NCAS0H01000 A 186927 G	NCAS0D03480 T 648352 C	NCAS0H00870 A 160329 G	NCAS0B05300 A 982552 G
	NCAS0C05970 T 1230747 C	NCAS0G03650 A 680148 G	NCAS0I00640 A 107917 G	NCAS0E01550 T 292304 C	NCAS0D00310 T 46340 C		NCAS0G03570 T 668213 C	NCAS0H03100 T 597668 C	NCAS0E01190 T 230992 C	NCAS0H01570 A 302118 G	NCAS0B05380 C 1003772 T
	NCAS0D02030 A 374795 G	NCAS0G03930 A 729674 G	NCAS0I00850 A 156765 G	NCAS0F02020 A 403909 G	NCAS0D00400 T 61598 C		NCAS0G03610 G 674255 A	NCAS0H03320 T 635852 C	NCAS0F00200 T 31094 C	NCAS0I02740 T 508911 C	NCAS0B05420 T 1013279 C
	NCAS0D03620 A 678358 G	NCAS0H00100 T 1063 G	NCAS0J01130 A 193919 G	NCAS0F02100 A 422543 G	NCAS0D01600 T 300089 C		NCAS0G04290 T 799076 C	NCAS0I00620 A 103613 G	NCAS0F00980 T 195639 C	NCAS0J00160 T 16754 C	NCAS0B06370 T 1201986 C
	NCAS0D04200 A 796890 G	NCAS0I01350 A 244767 C	NCAS0J01390 A 243903 G	NCAS0F02360 A 470105 G	NCAS0D02620 T 504494 C		NCAS0H02200 T 432049 C	NCAS0J01720 T 316048 C	NCAS0G01270 A 228927 G	NCAS0J02310 A 452238 G	NCAS0B07190 T 1362890 C
	NCAS0E00760 A 140012 G	NCAS0I02000 T 366029 C	NCAS0J02310 A 452650 G	NCAS0F02890 A 576783 G	NCAS0D03330 T 623904 C		NCAS0H02490 A 494380 G		NCAS0G01710 A 303834 G		NCAS0B07840 T 1488597 C
	NCAS0E02940 A 575864 G	NCAS0I02120 A 401353 C		NCAS0F03050 A 611140 G	NCAS0D04020 T 754948 C		NCAS0H03190 A 615712 G		NCAS0G02490 A 443236 G		NCAS0B08430 T 1612622 C
	NCAS0E03380 A 672161 G	NCAS0I02550 T 478219 C		NCAS0F03710 TCT 746286 T	NCAS0D04580 A 872232 G		NCAS0I02760 A 514359 G		NCAS0G02720 A 488361 G		NCAS0B08910 T 1712154 C
	NCAS0E03520 A 698727 G	NCAS0I02590 T 484722 C		NCAS0G02200 A 392095 G	NCAS0D04980 GA 957579 GAA		NCAS0J01520 T 270928 C		NCAS0H01580 A 304230 G		NCAS0C00850 T 150035 C
	NCAS0E04060 A 797682 G	NCAS0I02720 T 504753 C		NCAS0G02460 A 438157 G	NCAS0E00100 CC 1108 C		NCAS0J02290 A 442083 G		NCAS0H02970 T 577890 C		NCAS0C01400 T 257511 C
	NCAS0F01860 T 373727 C	NCAS0J02120 A 407086 G		NCAS0G02750 A 498365 G	NCAS0E00110 CC 1108 C				NCAS0I00350 T 50008 C		NCAS0C01910 T 353597 C
	NCAS0F02120 T 426431 C	NCAS0J02320 A 455765 G		NCAS0H01780 T 341764 C	NCAS0E04120 T 811600 C				NCAS0I01350 T 244079 C		NCAS0C02090 A 395505 G
	NCAS0F02180 T 435100 C			NCAS0I00830 T 153654 C	NCAS0F00740 A 148948 G				NCAS0I01480 T 272589 C		NCAS0C02180 T 408994 C
	NCAS0F02420 T 479465 C			NCAS0I02300 T 431555 C	NCAS0F01880 T 379560 C				NCAS0I02100 A 395856 G		NCAS0C02250 T 420292 C
	NCAS0F03620 T 720818 C			NCAS0J00680 A 104547 G	NCAS0F02380 T 473221 C				NCAS0I02360 A 446328 G		NCAS0C02250 T 421708 C
	NCAS0F03740 T 752539 C			NCAS0J01660 A 299470 G	NCAS0F03580 T 712224 C				NCAS0J00600 T 91046 C		NCAS0C02390 T 447272 C
	NCAS0G00340 A 58334 G				NCAS0G01440 T 260352 C				NCAS0Q00110 T 6072 A		NCAS0C02550 T 480869 C
	NCAS0G00510 A 86300 G				NCAS0G01910 T 343602 C						NCAS0C03080 T 605826 C
	NCAS0G01650 A 293794 G				NCAS0G03470 T 647241 C						NCAS0C03080 T 607534 C
	NCAS0G02300 A 409210 G				NCAS0H01430 T 274747 C						NCAS0C03130 T 612834 C
	NCAS0G02780 T 507085 C				NCAS0H01470 T 282614 C						NCAS0C03490 A 697730 G
	NCAS0G02860 A 526314 G				NCAS0H02170 T 423924 C						NCAS0C03680 A 741069 G
	NCAS0G03690 A 684613 G				NCAS0I02060 A 387772 G						NCAS0C04010 A 811322 G
	NCAS0G04170 T 776425 C				NCAS0I02160 T 407872 C						NCAS0C04250 A 878848 G
	NCAS0H01990 A 387348 G				NCAS0J00690 A 105042 G						NCAS0C05170 T 1051902 C
	NCAS0H02200 A 430635 G										NCAS0D00220 T 23427 C
	NCAS0H03060 A 589746 G										NCAS0D00320 T 47952 C
	NCAS0Htrna5V A 483967 G										NCAS0D00890 T 167906 C
	NCAS0I00540 A 87618 G										NCAS0D01080 T 204557 C
	NCAS0I00610 A 101344 G										NCAS0D01250 T 227850 C
	NCAS0I00670 A 112526 G										NCAS0D01410 T 265257 C
	NCAS0I01600 A 297453 G										NCAS0D02510 T 475080 C
	NCAS0J01110 A 190275 G										NCAS0D03280 T 614092 C
	NCAS0J01660 A 299230 G										NCAS0D03640 T 681402 C
											NCAS0D03950 T 740126 C
											NCAS0D04010 T 751326 C
											NCAS0D04030 T 757526 C
											NCAS0D04100 T 775800 C
											NCAS0D04310 T 817763 C
											NCAS0D04350 T 822966 C
											NCAS0D04540 A 861833 G
											NCAS0D04810 A 922385 G
											NCAS0D04970 A 953781 G
											NCAS0E00980 A 184539 G
											NCAS0E01940 A 375949 G
											NCAS0E01970 T 380074 C
											NCAS0E02270 T 439538 C
											NCAS0F00390 A 68370 G
											NCAS0F00780 A 158150 G
											NCAS0F01230 T 241136 C
											NCAS0F02590 T 522364 C
											NCAS0F02610 T 528315 C
											NCAS0F02660 T 539924 C
											NCAS0F02930 T 582036 C
											NCAS0F03170 T 646436 C
											NCAS0G00160 A 20505 G
											NCAS0G00440 A 76707 G
											NCAS0G01260 A 223285 G
											NCAS0G01440 A 261449 G
											NCAS0G02280 A 406026 G
											NCAS0G02280 A 406118 G
											NCAS0G02330 A 415126 G
											NCAS0G02690 A 482292 G
											NCAS0G02830 A 520825 G
											NCAS0H00120 A 8895 G
											NCAS0H00270 T 47591 C
											NCAS0H00600 T 101584 C
											NCAS0H00620 T 105898 C
											NCAS0H01840 A 355605 G
											NCAS0H02190 T 428718 C
											NCAS0H02220 T 436166 C
											NCAS0H02580 T 512963 C
											NCAS0H03150 T 606955 C
											NCAS0H03420 T 648261 C
											NCAS0I00230 A 26661 G
											NCAS0I01730 A 320058 G
											NCAS0I02510 A 470319 G
											NCAS0J02310 T 452099 C

## Sheet: Supplemental Table S2
Supplemental Table S2. Genes mutated in the mutant strains that were sequenced. For each gene, the number of sequenced strains that had mutations in the gene is indicated, as well as the total number of mutations and the number of unique and nonsense mutations.
N. castellii systematic gene name	Standard gene name	Number of mutant strains containing mutated gene	Total number of mutations for gene	Number of unique mutations for gene	Number of nonsense mutations for gene
NCAS0C04170	XRN1	7	7	7	6
NCAS0D04810	SRB8	4	4	4	2
NCAS0J02310	MET5	4	4	4	1
NCAS0A05290	---	4	4	3	0
NCAS0A07480	---	4	4	2	0
NCAS0C02250	PDR12	3	4	4	1
NCAS0A09530	MEF2	3	3	3	0
NCAS0B08080	DYN1	3	3	3	0
NCAS0E00120	---	3	4	3	0
NCAS0B06750	YOR093C	2	3	3	1
NCAS0B05570	PEP1	2	3	3	0
NCAS0I02300	IRA1	2	2	2	2
NCAS0A10230	CHS3	2	2	2	1
NCAS0C02390	SSN3	2	2	2	1
NCAS0F02360	---	2	2	2	1
NCAS0A00840	SLA2	2	2	2	0
NCAS0A02450	USO1	2	2	2	0
NCAS0A03340	---	2	2	2	0
NCAS0A05570	KIN82, FPK1	2	2	2	0
NCAS0A07500	SPC72	2	2	2	0
NCAS0A08570	ADP1	2	2	2	0
NCAS0A08840	HAP1	2	2	2	0
NCAS0B00100	---	2	2	2	0
NCAS0B00200	PGA3, AIM33	2	2	2	0
NCAS0B03230	SEC7	2	2	2	0
NCAS0B04000	DNF2, DNF1	2	2	2	0
NCAS0B04390	NCL1	2	2	2	0
NCAS0B05350	IRA1	2	2	2	0
NCAS0B07290	PTR3	2	2	2	0
NCAS0B07800	SPO14	2	2	2	0
NCAS0C00850	RNH1	2	2	2	0
NCAS0C00870	FUS2	2	2	2	0
NCAS0C02460	PAM1	2	2	2	0
NCAS0C02580	YDL206W	2	2	2	0
NCAS0C04840	BUD3	2	2	2	0
NCAS0C05790	FRA1	2	2	2	0
NCAS0C05970	EFM1	2	2	2	0
NCAS0D00110	---	2	2	2	0
NCAS0D00370	TIM22	2	2	2	0
NCAS0D00890	CEP3	2	2	2	0
NCAS0D01250	PSO2	2	2	2	0
NCAS0D01510	RTT107	2	2	2	0
NCAS0D01950	BBC1	2	2	2	0
NCAS0D02030	PLB1, PLB3	2	2	2	0
NCAS0D04020	HOT1	2	2	2	0
NCAS0D04030	FLC3, FLC1	2	2	2	0
NCAS0D04690	CDC39	2	2	2	0
NCAS0E00100	---	2	2	2	0
NCAS0E00110	---	2	2	2	0
NCAS0E01680	GAL7	2	2	2	0
NCAS0E04090	---	2	2	2	0
NCAS0F00390	LAS17	2	2	2	0
NCAS0F01230	SSN2	2	2	2	0
NCAS0F01320	PPN1	2	2	2	0
NCAS0F02020	YHR182W	2	2	2	0
NCAS0F03280	TFC6	2	2	2	0
NCAS0G01440	ALG9	2	2	2	0
NCAS0G01650	---	2	2	2	0
NCAS0G02300	EAF7	2	2	2	0
NCAS0G02500	DCP2	2	2	2	0
NCAS0G02720	NST1	2	2	2	0
NCAS0H02200	---	2	2	2	0
NCAS0H03190	DHR2	2	2	2	0
NCAS0I00670	AUS1, YOR011W-A	2	2	2	0
NCAS0I01350	MIS1	2	2	2	0
NCAS0J01660	VIP1	2	2	2	0
NCAS0A00600	CAN1, ALP1	2	2	1	0
NCAS0A03790	---	2	2	1	0
NCAS0A07600	GEM1	2	2	1	0
NCAS0A13910	BPL1	2	2	1	0
NCAS0D00850	HUL5	2	2	1	0
NCAS0G03610	SIS1	2	2	1	0
NCAS0B00760	MUM3	1	3	3	0
NCAS0D04250	ICY1	1	3	3	0
NCAS0B07710	SAP185, SAP190	1	2	2	1
NCAS0D04270	YMR196W	1	2	2	1
NCAS0E01350	HXT14	1	2	2	1
NCAS0A03690	CHD1	1	2	2	0
NCAS0A06440	SCH9	1	2	2	0
NCAS0A07190	SNG1, YJR015W	1	2	2	0
NCAS0A14000	SAS10	1	2	2	0
NCAS0C00160	RPM2	1	2	2	0
NCAS0C03080	PEP3	1	2	2	0
NCAS0G02280	SRV2	1	2	2	0
NCAS0A05910	YDR249C	1	1	1	1
NCAS0A06800	PSR1, PSR2	1	1	1	1
NCAS0A09600	GZF3, DAL80	1	1	1	1
NCAS0A10920	STU1	1	1	1	1
NCAS0A12980	IOC4	1	1	1	1
NCAS0B01600	SSP2	1	1	1	1
NCAS0B02890	---	1	1	1	1
NCAS0B03660	ENT5	1	1	1	1
NCAS0B08890	SRO9, SLF1	1	1	1	1
NCAS0C01790	YPL113C	1	1	1	1
NCAS0D00220	BRE4	1	1	1	1
NCAS0D03980	ECM5	1	1	1	1
NCAS0D04580	CPR4, CPR8	1	1	1	1
NCAS0E01100	ASK10, RGC1	1	1	1	1
NCAS0E03740	SNF3, RGT2	1	1	1	1
NCAS0F00980	YMR010W	1	1	1	1
NCAS0F02420	RCN1	1	1	1	1
NCAS0F02430	AAP1	1	1	1	1
NCAS0F03580	URN1	1	1	1	1
NCAS0G00650	WHI2	1	1	1	1
NCAS0H02220	VPS17	1	1	1	1
NCAS0I00850	AGP2	1	1	1	1
NCAS0I01480	ECM8	1	1	1	1
NCAS0J00160	---	1	1	1	1
NCAS0J02290	HIR3	1	1	1	1
NCAS0A00130	---	1	1	1	0
NCAS0A00140	---	1	1	1	0
NCAS0A00180	CBP1	1	1	1	0
NCAS0A00230	KRE28	1	1	1	0
NCAS0A00300	URC2	1	1	1	0
NCAS0A00340	GLK1, EMI2	1	1	1	0
NCAS0A00430	PSP1	1	1	1	0
NCAS0A00520	SKG3, CAF120	1	1	1	0
NCAS0A00550	BOR1	1	1	1	0
NCAS0A00570	TOF1	1	1	1	0
NCAS0A00650	YIF1	1	1	1	0
NCAS0A00660	POL2	1	1	1	0
NCAS0A00770	RAD50	1	1	1	0
NCAS0A00870	NAR1	1	1	1	0
NCAS0A00900	SIN4	1	1	1	0
NCAS0A00910	MMT1	1	1	1	0
NCAS0A00930	FMP40	1	1	1	0
NCAS0A01020	LEA1	1	1	1	0
NCAS0A01150	OXR1	1	1	1	0
NCAS0A01190	YLR001C	1	1	1	0
NCAS0A01330	NUP192	1	1	1	0
NCAS0A01380	BRL1	1	1	1	0
NCAS0A01570	DAP2	1	1	1	0
NCAS0A01630	PDR3, PDR1	1	1	1	0
NCAS0A01920	UGA1	1	1	1	0
NCAS0A02030	IMO32	1	1	1	0
NCAS0A02040	GSC2, FKS1, YLR342W-A	1	1	1	0
NCAS0A02200	RSC1	1	1	1	0
NCAS0A02440	MBP1	1	1	1	0
NCAS0A02460	RAD59	1	1	1	0
NCAS0A02570	SFP1	1	1	1	0
NCAS0A02780	CYB2, YML054C-A	1	1	1	0
NCAS0A02860	OGG1	1	1	1	0
NCAS0A02940	RIX7	1	1	1	0
NCAS0A02960	WSC4	1	1	1	0
NCAS0A02970	VPS13	1	1	1	0
NCAS0A03090	---	1	1	1	0
NCAS0A03170	YIL151C	1	1	1	0
NCAS0A03240	PXL1	1	1	1	0
NCAS0A03330	NUP133	1	1	1	0
NCAS0A03480	LEU1	1	1	1	0
NCAS0A03580	PDR3, PDR1	1	1	1	0
NCAS0A03800	BEM2	1	1	1	0
NCAS0A03870	SPT15	1	1	1	0
NCAS0A04050	RIC1	1	1	1	0
NCAS0A04090	SMF3	1	1	1	0
NCAS0A04120	RAD5	1	1	1	0
NCAS0A04160	ASI1	1	1	1	0
NCAS0A04400	DGR2	1	1	1	0
NCAS0A04520	YNR029C	1	1	1	0
NCAS0A04540	SED4	1	1	1	0
NCAS0A04700	PRI2	1	1	1	0
NCAS0A04800	MOT3	1	1	1	0
NCAS0A04870	APM3	1	1	1	0
NCAS0A05070	LAG1, LAC1	1	1	1	0
NCAS0A05180	PRP18	1	1	1	0
NCAS0A05300	---	1	1	1	0
NCAS0A05710	ESF2	1	1	1	0
NCAS0A05720	YOR378W	1	1	1	0
NCAS0A05740	APE1	1	1	1	0
NCAS0A05870	TIF4632	1	1	1	0
NCAS0A06000	KNS1	1	1	1	0
NCAS0A06110	ITT1	1	1	1	0
NCAS0A06220	CPR3	1	1	1	0
NCAS0A06240	DUS1	1	1	1	0
NCAS0A06250	RSF2, TDA9	1	1	1	0
NCAS0A06310	---	1	1	1	0
NCAS0A06320	MDM31	1	1	1	0
NCAS0A06400	YHR202W	1	1	1	0
NCAS0A06420	---	1	1	1	0
NCAS0A06490	---	1	1	1	0
NCAS0A06560	INM1	1	1	1	0
NCAS0A06630	CIC1	1	1	1	0
NCAS0A06730	VMA16	1	1	1	0
NCAS0A06860	UBR1	1	1	1	0
NCAS0A07090	RBG2	1	1	1	0
NCAS0A07110	HIP1	1	1	1	0
NCAS0A07440	CCH1	1	1	1	0
NCAS0A07490	GEM1	1	1	1	0
NCAS0A07620	FLC2, YOR365C	1	1	1	0
NCAS0A07690	YIL001W	1	1	1	0
NCAS0A07820	YTA12	1	1	1	0
NCAS0A07850	AIP1	1	1	1	0
NCAS0A07870	CTF13	1	1	1	0
NCAS0A07880	MTG1	1	1	1	0
NCAS0A07890	ATP25	1	1	1	0
NCAS0A07990	PKH3	1	1	1	0
NCAS0A08130	SPP41	1	1	1	0
NCAS0A08170	SAM37	1	1	1	0
NCAS0A08270	TAH11	1	1	1	0
NCAS0A08300	CSM3	1	1	1	0
NCAS0A08340	GEF1	1	1	1	0
NCAS0A08380	RAD26	1	1	1	0
NCAS0A08600	RVS161	1	1	1	0
NCAS0A08660	MGA2, SPT23	1	1	1	0
NCAS0A08710	RFC4	1	1	1	0
NCAS0A08720	IDP2, IDP3	1	1	1	0
NCAS0A08870	GSY1	1	1	1	0
NCAS0A08970	ROG3	1	1	1	0
NCAS0A09220	LAS21	1	1	1	0
NCAS0A09260	UTP18	1	1	1	0
NCAS0A09330	SMC3	1	1	1	0
NCAS0A09360	SCP160	1	1	1	0
NCAS0A09560	SET4	1	1	1	0
NCAS0A09580	TRL1	1	1	1	0
NCAS0A09900	MID1	1	1	1	0
NCAS0A10020	YPT11	1	1	1	0
NCAS0A10030	BXI1	1	1	1	0
NCAS0A10160	MED2	1	1	1	0
NCAS0A10200	GAL1	1	1	1	0
NCAS0A10350	RAD61	1	1	1	0
NCAS0A10390	KCS1	1	1	1	0
NCAS0A10480	VPS54	1	1	1	0
NCAS0A10520	---	1	1	1	0
NCAS0A10560	ARO3	1	1	1	0
NCAS0A10900	HEK2	1	1	1	0
NCAS0A10940	IST2	1	1	1	0
NCAS0A11040	TFB4	1	1	1	0
NCAS0A11140	UBA4	1	1	1	0
NCAS0A11170	CMD1	1	1	1	0
NCAS0A11450	FHL1	1	1	1	0
NCAS0A11460	COG4	1	1	1	0
NCAS0A11480	YTH1	1	1	1	0
NCAS0A11540	MRD1	1	1	1	0
NCAS0A11590	YPR117W	1	1	1	0
NCAS0A11760	MEP1, MEP3	1	1	1	0
NCAS0A11860	ORT1	1	1	1	0
NCAS0A11990	SXM1	1	1	1	0
NCAS0A12220	YJR061W, MNN4	1	1	1	0
NCAS0A12340	MIF2	1	1	1	0
NCAS0A12620	DUR3	1	1	1	0
NCAS0A12770	MRPL3	1	1	1	0
NCAS0A12780	CSI1	1	1	1	0
NCAS0A12790	PEX12	1	1	1	0
NCAS0A12900	MIH1	1	1	1	0
NCAS0A13040	YEL047C, OSM1	1	1	1	0
NCAS0A13180	PAC2	1	1	1	0
NCAS0A13190	MPH1	1	1	1	0
NCAS0A13210	DJP1	1	1	1	0
NCAS0A13340	PRM2	1	1	1	0
NCAS0A13360	TED1	1	1	1	0
NCAS0A13450	NEO1	1	1	1	0
NCAS0A13510	HOR2, RHR2	1	1	1	0
NCAS0A13570	SEE1	1	1	1	0
NCAS0A13590	RNR1, RNR3	1	1	1	0
NCAS0A13710	THS1	1	1	1	0
NCAS0A13820	SRF1	1	1	1	0
NCAS0A13840	VMA1	1	1	1	0
NCAS0A13900	RPO21	1	1	1	0
NCAS0A13920	CCT4	1	1	1	0
NCAS0A13930	YDL144C	1	1	1	0
NCAS0A14090	---	1	1	1	0
NCAS0A14110	CDC9	1	1	1	0
NCAS0A14160	SFA1	1	1	1	0
NCAS0A14170	NOP56	1	1	1	0
NCAS0A14330	TSC11	1	1	1	0
NCAS0A14470	GLE2	1	1	1	0
NCAS0A14480	FLO8	1	1	1	0
NCAS0A14500	SWI4	1	1	1	0
NCAS0A14680	APL4	1	1	1	0
NCAS0A14910	COR1	1	1	1	0
NCAS0A15100	JIP5	1	1	1	0
NCAS0A15200	SEC23	1	1	1	0
NCAS0A15290	MLC2	1	1	1	0
NCAS0A15300	SKI3	1	1	1	0
NCAS0Atrna10G	SUF17 - tG(GCC)O2	1	1	1	0
NCAS0Atrna15G	tG(GCC)	1	1	1	0
NCAS0B00190	RSC9	1	1	1	0
NCAS0B00400	RBL2	1	1	1	0
NCAS0B00440	VPH1	1	1	1	0
NCAS0B00500	MOD5	1	1	1	0
NCAS0B00560	RFM1	1	1	1	0
NCAS0B00890	RPL20A	1	1	1	0
NCAS0B01150	RPT4	1	1	1	0
NCAS0B01320	RFC1	1	1	1	0
NCAS0B01330	---	1	1	1	0
NCAS0B01400	HER1, GIP3	1	1	1	0
NCAS0B01440	WTM1	1	1	1	0
NCAS0B01650	SAS5	1	1	1	0
NCAS0B01690	NPT1	1	1	1	0
NCAS0B01700	RET1	1	1	1	0
NCAS0B01860	SSE2, SSE1	1	1	1	0
NCAS0B01870	NPL4	1	1	1	0
NCAS0B01890	SMY2	1	1	1	0
NCAS0B01930	ELP4	1	1	1	0
NCAS0B02150	MED8	1	1	1	0
NCAS0B02550	MNN10	1	1	1	0
NCAS0B02620	SEC26	1	1	1	0
NCAS0B02700	IVY1	1	1	1	0
NCAS0B02720	ASF2	1	1	1	0
NCAS0B02750	HTA1	1	1	1	0
NCAS0B02930	UME6	1	1	1	0
NCAS0B03040	NUP42	1	1	1	0
NCAS0B03060	YDR186C	1	1	1	0
NCAS0B03340	SEC1	1	1	1	0
NCAS0B03370	YDR161W	1	1	1	0
NCAS0B03390	SAC3	1	1	1	0
NCAS0B03400	HOM2	1	1	1	0
NCAS0B03550	PEX7	1	1	1	0
NCAS0B03560	MKC7, YPS1	1	1	1	0
NCAS0B03630	NUM1	1	1	1	0
NCAS0B03820	YDR115W	1	1	1	0
NCAS0B03890	TMN2, EMP70	1	1	1	0
NCAS0B03990	BCK2	1	1	1	0
NCAS0B04020	---	1	1	1	0
NCAS0B04060	SLU7	1	1	1	0
NCAS0B04170	COQ3	1	1	1	0
NCAS0B04500	YPR022C	1	1	1	0
NCAS0B04580	SAK1, TOS3	1	1	1	0
NCAS0B04590	GTS1	1	1	1	0
NCAS0B04710	YPI1	1	1	1	0
NCAS0B04990	ARP6	1	1	1	0
NCAS0B05010	CSF1	1	1	1	0
NCAS0B05030	XDJ1	1	1	1	0
NCAS0B05080	IOC2	1	1	1	0
NCAS0B05210	CDC45	1	1	1	0
NCAS0B05270	YLR012C	1	1	1	0
NCAS0B05280	YOL073C	1	1	1	0
NCAS0B05300	YOL075C	1	1	1	0
NCAS0B05380	PHM7	1	1	1	0
NCAS0B05390	ADH5, ADH1	1	1	1	0
NCAS0B05420	---	1	1	1	0
NCAS0B05630	MCM2	1	1	1	0
NCAS0B05740	SUT1	1	1	1	0
NCAS0B05870	RPN6	1	1	1	0
NCAS0B05970	NSE4	1	1	1	0
NCAS0B06140	PUB1	1	1	1	0
NCAS0B06230	UTP25	1	1	1	0
NCAS0B06370	YIL108W	1	1	1	0
NCAS0B06420	POR2	1	1	1	0
NCAS0B06490	POG1	1	1	1	0
NCAS0B07040	MSH1	1	1	1	0
NCAS0B07070	NDT80	1	1	1	0
NCAS0B07160	ECM14	1	1	1	0
NCAS0B07190	WSS1	1	1	1	0
NCAS0B07200	YCK1, YCK2	1	1	1	0
NCAS0B07220	ARO9	1	1	1	0
NCAS0B07580	APE3	1	1	1	0
NCAS0B07780	SET4	1	1	1	0
NCAS0B07840	MDV1, CAF4	1	1	1	0
NCAS0B07970	---	1	1	1	0
NCAS0B07990	---	1	1	1	0
NCAS0B08030	YGL140C	1	1	1	0
NCAS0B08050	YKR051W	1	1	1	0
NCAS0B08060	MRS3, MRS4	1	1	1	0
NCAS0B08230	VPS35	1	1	1	0
NCAS0B08280	TPK1, TPK3	1	1	1	0
NCAS0B08310	MRPL38	1	1	1	0
NCAS0B08380	YJL171C	1	1	1	0
NCAS0B08420	YJL181W	1	1	1	0
NCAS0B08430	FEN2, RIM1	1	1	1	0
NCAS0B08910	GID7	1	1	1	0
NCAS0B08920	---	1	1	1	0
NCAS0B08970	POF1	1	1	1	0
NCAS0Btrna8T	tT(AGU)J	1	1	1	0
NCAS0C00130	ALO1	1	1	1	0
NCAS0C00240	---	1	1	1	0
NCAS0C00630	YMR253C	1	1	1	0
NCAS0C01010	ESC1	1	1	1	0
NCAS0C01020	TRS130	1	1	1	0
NCAS0C01030	SKY1	1	1	1	0
NCAS0C01040	GAS3	1	1	1	0
NCAS0C01050	CEF1	1	1	1	0
NCAS0C01070	DML1	1	1	1	0
NCAS0C01170	SPT14	1	1	1	0
NCAS0C01180	TRE2, TRE1	1	1	1	0
NCAS0C01250	REV3	1	1	1	0
NCAS0C01360	PEP4	1	1	1	0
NCAS0C01370	RAD53	1	1	1	0
NCAS0C01400	RNY1	1	1	1	0
NCAS0C01500	STE13	1	1	1	0
NCAS0C01530	RDS2	1	1	1	0
NCAS0C01780	TOA1	1	1	1	0
NCAS0C01820	GDE1	1	1	1	0
NCAS0C01910	ATG21	1	1	1	0
NCAS0C01940	SEC62	1	1	1	0
NCAS0C02010	SEC16	1	1	1	0
NCAS0C02090	GCR1	1	1	1	0
NCAS0C02110	UBP16	1	1	1	0
NCAS0C02170	RGL1	1	1	1	0
NCAS0C02180	---	1	1	1	0
NCAS0C02370	VPS16	1	1	1	0
NCAS0C02380	NOP4	1	1	1	0
NCAS0C02450	---	1	1	1	0
NCAS0C02480	TRM44	1	1	1	0
NCAS0C02490	SUV3	1	1	1	0
NCAS0C02550	SWI1	1	1	1	0
NCAS0C02600	RTN2	1	1	1	0
NCAS0C02610	ACK1	1	1	1	0
NCAS0C02660	ASF2	1	1	1	0
NCAS0C03020	---	1	1	1	0
NCAS0C03070	YLR149C	1	1	1	0
NCAS0C03130	ACF2	1	1	1	0
NCAS0C03160	PUT1	1	1	1	0
NCAS0C03180	SLS1	1	1	1	0
NCAS0C03420	REX3	1	1	1	0
NCAS0C03470	NBA1	1	1	1	0
NCAS0C03490	SIR2, HST1	1	1	1	0
NCAS0C03560	MPS1	1	1	1	0
NCAS0C03620	GPD1	1	1	1	0
NCAS0C03680	SWH1, OSH2	1	1	1	0
NCAS0C03770	RIM15	1	1	1	0
NCAS0C03780	HAC1	1	1	1	0
NCAS0C03910	---	1	1	1	0
NCAS0C03950	MDJ1	1	1	1	0
NCAS0C04010	BLM10	1	1	1	0
NCAS0C04240	RPA135	1	1	1	0
NCAS0C04250	PMR1	1	1	1	0
NCAS0C04260	SUA5	1	1	1	0
NCAS0C04450	PFS2	1	1	1	0
NCAS0C04590	TRM11	1	1	1	0
NCAS0C04610	SMF1	1	1	1	0
NCAS0C04690	CLA4	1	1	1	0
NCAS0C04760	ITR1, ITR2	1	1	1	0
NCAS0C05030	MRPL32	1	1	1	0
NCAS0C05100	DAL81	1	1	1	0
NCAS0C05170	UBX4	1	1	1	0
NCAS0C05190	RRP14	1	1	1	0
NCAS0C05220	AEP1	1	1	1	0
NCAS0C05430	DRE2	1	1	1	0
NCAS0C05740	SPA2	1	1	1	0
NCAS0C06000	---	1	1	1	0
NCAS0Ctrna1H	tH(GUG)H	1	1	1	0
NCAS0D00240	SSB1, SSB2	1	1	1	0
NCAS0D00260	GCS1, SPS18	1	1	1	0
NCAS0D00290	WHI4, WHI3	1	1	1	0
NCAS0D00310	FMP45, YNL194C	1	1	1	0
NCAS0D00320	CDC13	1	1	1	0
NCAS0D00400	PRR2, NPR1	1	1	1	0
NCAS0D00560	YFR018C	1	1	1	0
NCAS0D00580	GCN20, YFR009W-A	1	1	1	0
NCAS0D00670	YGL159W	1	1	1	0
NCAS0D00810	RRT6	1	1	1	0
NCAS0D00970	YMR160W	1	1	1	0
NCAS0D01080	---	1	1	1	0
NCAS0D01230	MRK1, RIM11	1	1	1	0
NCAS0D01310	CTR2	1	1	1	0
NCAS0D01380	THP2	1	1	1	0
NCAS0D01410	---	1	1	1	0
NCAS0D01470	PEX21	1	1	1	0
NCAS0D01600	---	1	1	1	0
NCAS0D01840	TDH3, TDH2	1	1	1	0
NCAS0D01870	HIP1	1	1	1	0
NCAS0D02100	CDC5, YMR001C-A	1	1	1	0
NCAS0D02130	SIN3	1	1	1	0
NCAS0D02510	LCB5	1	1	1	0
NCAS0D02620	FUM1	1	1	1	0
NCAS0D02960	YLR278C	1	1	1	0
NCAS0D03040	MEC3	1	1	1	0
NCAS0D03280	NAB2	1	1	1	0
NCAS0D03330	CDC20	1	1	1	0
NCAS0D03400	ARC40	1	1	1	0
NCAS0D03480	---	1	1	1	0
NCAS0D03620	NUP145	1	1	1	0
NCAS0D03640	LIF1	1	1	1	0
NCAS0D03750	HNM1	1	1	1	0
NCAS0D03910	RGM1, USV1	1	1	1	0
NCAS0D03940	SPT21	1	1	1	0
NCAS0D03950	NEW1	1	1	1	0
NCAS0D04010	DDR48	1	1	1	0
NCAS0D04100	CEG1	1	1	1	0
NCAS0D04130	MRH4	1	1	1	0
NCAS0D04200	SPG5	1	1	1	0
NCAS0D04310	ROT1	1	1	1	0
NCAS0D04350	INP1	1	1	1	0
NCAS0D04470	CTR86	1	1	1	0
NCAS0D04540	RAD18	1	1	1	0
NCAS0D04600	SSK22, SSK2	1	1	1	0
NCAS0D04840	PAT1	1	1	1	0
NCAS0D04870	YCT1	1	1	1	0
NCAS0D04920	DAL4	1	1	1	0
NCAS0D04970	---	1	1	1	0
NCAS0D04980	YRF1-7	1	1	1	0
NCAS0Dtrna4R	tR(UCU)	1	1	1	0
NCAS0E00140	PEX2	1	1	1	0
NCAS0E00320	ADE5,7	1	1	1	0
NCAS0E00550	KIP3	1	1	1	0
NCAS0E00560	MDM34	1	1	1	0
NCAS0E00620	GAL83, SIP2	1	1	1	0
NCAS0E00760	PRE9	1	1	1	0
NCAS0E00770	CAF130	1	1	1	0
NCAS0E00790	PHB1	1	1	1	0
NCAS0E00930	NUP57	1	1	1	0
NCAS0E00980	CLB6, CLB5	1	1	1	0
NCAS0E01040	GTF1	1	1	1	0
NCAS0E01190	CTT1	1	1	1	0
NCAS0E01310	FIG4	1	1	1	0
NCAS0E01380	RER2	1	1	1	0
NCAS0E01440	DSF2	1	1	1	0
NCAS0E01550	YFL040W	1	1	1	0
NCAS0E01630	SNQ2	1	1	1	0
NCAS0E01640	---	1	1	1	0
NCAS0E01650	---	1	1	1	0
NCAS0E01940	RIB5	1	1	1	0
NCAS0E01970	MTC4	1	1	1	0
NCAS0E02010	---	1	1	1	0
NCAS0E02270	MIP1	1	1	1	0
NCAS0E02320	FUN19	1	1	1	0
NCAS0E02490	CDC27	1	1	1	0
NCAS0E02740	TOD6	1	1	1	0
NCAS0E02880	MSS51	1	1	1	0
NCAS0E02940	---	1	1	1	0
NCAS0E03360	SEC6	1	1	1	0
NCAS0E03380	VTC1	1	1	1	0
NCAS0E03390	ALD5	1	1	1	0
NCAS0E03520	DLD2	1	1	1	0
NCAS0E03530	YDL176W	1	1	1	0
NCAS0E03600	VCX1	1	1	1	0
NCAS0E04050	YTA7	1	1	1	0
NCAS0E04060	SLH1	1	1	1	0
NCAS0E04120	CAB4	1	1	1	0
NCAS0E04150	PXR1	1	1	1	0
NCAS0E04190	ZUO1	1	1	1	0
NCAS0F00200	PCM1	1	1	1	0
NCAS0F00270	SWT1	1	1	1	0
NCAS0F00690	TOS2	1	1	1	0
NCAS0F00740	MTW1	1	1	1	0
NCAS0F00780	MNT3	1	1	1	0
NCAS0F00860	YMR074C	1	1	1	0
NCAS0F01090	SIP1	1	1	1	0
NCAS0F01220	DOT1	1	1	1	0
NCAS0F01680	---	1	1	1	0
NCAS0F01820	YMR111C	1	1	1	0
NCAS0F01860	SPC24	1	1	1	0
NCAS0F01880	ADE16	1	1	1	0
NCAS0F01950	POM152	1	1	1	0
NCAS0F01960	YMR130W	1	1	1	0
NCAS0F02100	TAF1	1	1	1	0
NCAS0F02120	PRC1	1	1	1	0
NCAS0F02180	PRP19	1	1	1	0
NCAS0F02210	MES1	1	1	1	0
NCAS0F02230	HSH155	1	1	1	0
NCAS0F02380	SRP102	1	1	1	0
NCAS0F02590	SRP101	1	1	1	0
NCAS0F02610	---	1	1	1	0
NCAS0F02660	BFR2	1	1	1	0
NCAS0F02680	CFT1	1	1	1	0
NCAS0F02890	ASP1	1	1	1	0
NCAS0F02930	PEP7	1	1	1	0
NCAS0F03050	SWR1	1	1	1	0
NCAS0F03170	ATP22	1	1	1	0
NCAS0F03400	YDR370C	1	1	1	0
NCAS0F03460	TAZ1	1	1	1	0
NCAS0F03620	TPO2	1	1	1	0
NCAS0F03710	---	1	1	1	0
NCAS0F03730	GAL83	1	1	1	0
NCAS0F03740	MIG3, MIG2	1	1	1	0
NCAS0F03770	FIR1	1	1	1	0
NCAS0F03810	PHM8	1	1	1	0
NCAS0F03970	RMD8	1	1	1	0
NCAS0G00100	---	1	1	1	0
NCAS0G00160	TAO3	1	1	1	0
NCAS0G00210	YIL152W	1	1	1	0
NCAS0G00250	SLN1	1	1	1	0
NCAS0G00340	TGL4	1	1	1	0
NCAS0G00440	YKR078W	1	1	1	0
NCAS0G00460	MSA2	1	1	1	0
NCAS0G00470	CYT1	1	1	1	0
NCAS0G00510	YOR059C	1	1	1	0
NCAS0G00590	RAT1	1	1	1	0
NCAS0G00690	HIR2	1	1	1	0
NCAS0G00890	SPO13	1	1	1	0
NCAS0G01200	SUI3	1	1	1	0
NCAS0G01260	FAS2	1	1	1	0
NCAS0G01270	RGM1, USV1	1	1	1	0
NCAS0G01520	VID27	1	1	1	0
NCAS0G01660	WHI4	1	1	1	0
NCAS0G01710	YNL193W	1	1	1	0
NCAS0G01910	RHO5	1	1	1	0
NCAS0G02070	CBK1	1	1	1	0
NCAS0G02080	SPS100, YHR139C-A, YGP1	1	1	1	0
NCAS0G02200	---	1	1	1	0
NCAS0G02320	YNL134C	1	1	1	0
NCAS0G02330	---	1	1	1	0
NCAS0G02460	NMA111	1	1	1	0
NCAS0G02480	TOM71, TOM70	1	1	1	0
NCAS0G02490	NCS2	1	1	1	0
NCAS0G02510	MLS1	1	1	1	0
NCAS0G02590	YNL108C	1	1	1	0
NCAS0G02690	YNL095C, ECM3	1	1	1	0
NCAS0G02740	TOP2	1	1	1	0
NCAS0G02750	TCB2, TCB1	1	1	1	0
NCAS0G02780	PMS1	1	1	1	0
NCAS0G02830	TPM2	1	1	1	0
NCAS0G02860	MKS1	1	1	1	0
NCAS0G03430	YJR061W, MNN4	1	1	1	0
NCAS0G03470	LIA1	1	1	1	0
NCAS0G03560	TRP3	1	1	1	0
NCAS0G03570	SAC1	1	1	1	0
NCAS0G03650	SPO1	1	1	1	0
NCAS0G03690	SIW14	1	1	1	0
NCAS0G03720	KTR7, KTR5	1	1	1	0
NCAS0G03790	YNL022C	1	1	1	0
NCAS0G03840	---	1	1	1	0
NCAS0G03930	COG6	1	1	1	0
NCAS0G04060	SPF1	1	1	1	0
NCAS0G04070	MCM3	1	1	1	0
NCAS0G04170	GDA1	1	1	1	0
NCAS0G04290	PET8	1	1	1	0
NCAS0H00100	YRF1-7	1	1	1	0
NCAS0H00120	---	1	1	1	0
NCAS0H00270	LEU3	1	1	1	0
NCAS0H00550	JJJ3	1	1	1	0
NCAS0H00600	FIP1	1	1	1	0
NCAS0H00620	JSN1	1	1	1	0
NCAS0H00630	GRR1	1	1	1	0
NCAS0H00870	NPR2	1	1	1	0
NCAS0H00930	RSA1	1	1	1	0
NCAS0H01000	POS5	1	1	1	0
NCAS0H01430	YBR220C	1	1	1	0
NCAS0H01470	PYC2	1	1	1	0
NCAS0H01570	RPP1	1	1	1	0
NCAS0H01580	RRP45	1	1	1	0
NCAS0H01780	KSP1	1	1	1	0
NCAS0H01810	NAM8, YHR086W-A	1	1	1	0
NCAS0H01840	MSN5	1	1	1	0
NCAS0H01990	CDC12	1	1	1	0
NCAS0H02020	---	1	1	1	0
NCAS0H02120	BCS1	1	1	1	0
NCAS0H02170	ORT1	1	1	1	0
NCAS0H02190	---	1	1	1	0
NCAS0H02490	SIZ1	1	1	1	0
NCAS0H02580	SNX41	1	1	1	0
NCAS0H02590	TIF35	1	1	1	0
NCAS0H02970	TGL2	1	1	1	0
NCAS0H03060	ARP9	1	1	1	0
NCAS0H03100	MNR2	1	1	1	0
NCAS0H03150	NUP100	1	1	1	0
NCAS0H03320	MDH1	1	1	1	0
NCAS0H03420	PUT3	1	1	1	0
NCAS0Htrna5V	tV(AAC)	1	1	1	0
NCAS0I00230	PDE2	1	1	1	0
NCAS0I00350	NDD1	1	1	1	0
NCAS0I00540	SIL1	1	1	1	0
NCAS0I00610	PET127	1	1	1	0
NCAS0I00620	GAS5	1	1	1	0
NCAS0I00640	MDM38	1	1	1	0
NCAS0I00830	ATP16	1	1	1	0
NCAS0I01460	---	1	1	1	0
NCAS0I01570	ECM2	1	1	1	0
NCAS0I01600	ORC2	1	1	1	0
NCAS0I01730	ZTA1	1	1	1	0
NCAS0I02000	MEC1	1	1	1	0
NCAS0I02060	RTK1	1	1	1	0
NCAS0I02100	SLM3	1	1	1	0
NCAS0I02120	PUS9	1	1	1	0
NCAS0I02160	---	1	1	1	0
NCAS0I02360	MRPS9	1	1	1	0
NCAS0I02510	PUF6	1	1	1	0
NCAS0I02550	RSM28	1	1	1	0
NCAS0I02590	---	1	1	1	0
NCAS0I02720	IDS2	1	1	1	0
NCAS0I02740	DAS1	1	1	1	0
NCAS0I02760	VPS35	1	1	1	0
NCAS0I03210	---	1	1	1	0
NCAS0J00150	---	1	1	1	0
NCAS0J00600	ULA1	1	1	1	0
NCAS0J00680	RMD6	1	1	1	0
NCAS0J00690	TFC8	1	1	1	0
NCAS0J00990	MMS22	1	1	1	0
NCAS0J01060	TFC3	1	1	1	0
NCAS0J01110	CDH1	1	1	1	0
NCAS0J01130	SEN34	1	1	1	0
NCAS0J01390	SMC6	1	1	1	0
NCAS0J01520	CST9	1	1	1	0
NCAS0J01650	UTP21	1	1	1	0
NCAS0J01720	CDC73	1	1	1	0
NCAS0J02120	FPR4, FPR3	1	1	1	0
NCAS0J02320	---	1	1	1	0
NCAS0Q00110	Exogenous DCR1	1	1	1	0

## Sheet: Supplemental Table S3
Supplemental Table 3. Ago1p immunoprecipitation and mass spectrometry results for two separate experiments. The tables were each sorted by enrichment of total spectra in the pull-down condition over the control condition.
Experiment 1								Experiment 2
N. castellii systematic gene name	Standard gene name	Accession number	Fold change by sample	Pull-down total spectrum count	Control total spectrum count	Fisher's exact test (p-value): *(P < 0.00030)		N. castellii systematic gene name	Standard gene name	Accession number	Fold change by sample	Pull-down total spectrum count	Control total spectrum count	Fisher's exact test (p-value): *(P < 0.00030)
NCAS0J02110	AGO1	XP_003678527.1	inf	108	0	< 0.00010		NCAS0J02110	AGO1	XP_003678527.1	inf	92	0	<0.00010
NCAS0C04170	XRN1	XP_003675771.1	inf	9	0	0.0033		NCAS0C04170	XRN1	XP_003675771.1	inf	27	0	<0.00010
NCAS0A05740	APE1	XP_003673515.1	inf	6	0	0.022		NCAS0D01180	RPL13A	XP_003676062.1	inf	25	0	<0.00010
NCAS0D03150	---	XP_003676257.1	inf	6	0	0.022		NCAS0E02590	RPS8A	XP_003676688.1	inf	20	0	<0.00010
NCAS0C00900	RRP5	XP_003675447.1	inf	5	0	0.042		NCAS0A03010	RPL8A	XP_003673250.1	inf	19	0	<0.00010
NCAS0C01870	SSE2, SSE1	XP_003675543.1	inf	5	0	0.042		NCAS0J00250	RPL10	XP_003678347.1	inf	19	0	<0.00010
NCAS0C02940	RPS31	XP_003675650.1	inf	5	0	0.042		NCAS0A06060	RPS1A	XP_003673547.1	inf	17	0	<0.00010
NCAS0I01350	MIS1	XP_003678147.1	inf	5	0	0.042		NCAS0B02120	RPS9B	XP_003674670.1	inf	14	0	0.0001
NCAS0A06790	RPS27B	XP_003673618.1	inf	4	0	0.079		NCAS0C04900	CBF5	XP_003675844.1	inf	14	0	0.0001
NCAS0A14510	LSM4	XP_003674388.1	inf	4	0	0.079		NCAS0D00790	RPL9A	XP_003676024.1	inf	13	0	0.0002
NCAS0B02740	ADK1	XP_003674732.1	inf	4	0	0.079		NCAS0A00950	RPL1B	XP_003673046.1	inf	12	0	0.00039
NCAS0E00760	PRE9	XP_003676507.1	inf	4	0	0.079		NCAS0C01970	RPS6B	XP_003675553.1	inf	12	0	0.00039
NCAS0E03310	ICL1	XP_003676758.1	inf	4	0	0.079		NCAS0G02920	RPL16A	XP_003677531.1	inf	12	0	0.00039
NCAS0G02280	SRV2	XP_003677467.1	inf	4	0	0.079		NCAS0I02940	RPL17B	XP_003678304.1	inf	11	0	0.00075
NCAS0J01940	CAR2	XP_003678511.1	inf	4	0	0.079		NCAS0B00870	NOP58	XP_003674548.1	inf	10	0	0.0014
NCAS0A04970	VPS1	XP_003673442.1	inf	3	0	0.15		NCAS0C01510	RPL5	XP_003675508.1	inf	10	0	0.0014
NCAS0A05700	NUG1	XP_003673511.1	inf	3	0	0.15		NCAS0I01890	NOP1	XP_003678199.1	inf	10	0	0.0014
NCAS0A05870	TIF4632	XP_003673528.1	inf	3	0	0.15		NCAS0A10060	KRI1	XP_003673945.1	inf	9	0	0.0028
NCAS0A09020	DED81	XP_003673841.1	inf	3	0	0.15		NCAS0A12490	SMC2, RPL2A	XP_003674187.1	inf	9	0	0.0028
NCAS0A09030	YHR020W	XP_003673842.1	inf	3	0	0.15		NCAS0A10830	RPL19B	XP_003674022.1	inf	8	0	0.0053
NCAS0A11490	RPN7	XP_003674088.1	inf	3	0	0.15		NCAS0B06780	RPS7B	XP_003675133.1	inf	8	0	0.0053
NCAS0A12360	MRT4	XP_003674174.1	inf	3	0	0.15		NCAS0A01220	KAR2	XP_003673073.1	inf	7	0	0.01
NCAS0A14880	PRE7	XP_003674424.1	inf	3	0	0.15		NCAS0A06160	RPL6B	XP_003673557.1	inf	7	0	0.01
NCAS0B01700	RET1	XP_003674628.1	inf	3	0	0.15		NCAS0G02350	KRE33	XP_003677474.1	inf	7	0	0.01
NCAS0B06520	KGD1	XP_003675107.1	inf	3	0	0.15		NCAS0A00710	FOL1	XP_003673022.1	inf	6	0	0.02
NCAS0B09070	PRD1	XP_003675360.1	inf	3	0	0.15		NCAS0B03370	YDR161W	XP_003674795.1	inf	6	0	0.02
NCAS0C04350	CTR9	XP_003675789.1	inf	3	0	0.15		NCAS0B07090	YHR127W	XP_003675164.1	inf	6	0	0.02
NCAS0D00500	RPL42B	XP_003675995.1	inf	3	0	0.15		NCAS0C00230	DCR1	XP_003675382.1	inf	6	0	0.02
NCAS0F01500	ILV2	XP_003676989.1	inf	3	0	0.15		NCAS0D03150	---	XP_003676257.1	inf	6	0	0.02
NCAS0J00780	RPS25A	XP_003678396.1	inf	3	0	0.15		NCAS0F02570	SSD1	XP_003677096.1	inf	6	0	0.02
NCAS0J01400	IKI3	XP_003678457.1	inf	3	0	0.15		NCAS0A05870	TIF4632	XP_003673528.1	inf	5	0	0.038
NCAS0A03040	ARR2	XP_003673253.1	inf	2	0	0.28		NCAS0A05890	NSR1	XP_003673530.1	inf	5	0	0.038
NCAS0A06890	RNR4, RNR2	XP_003673628.1	inf	2	0	0.28		NCAS0A14170	NOP56	XP_003674354.1	inf	5	0	0.038
NCAS0A07070	CCT3	XP_003673646.1	inf	2	0	0.28		NCAS0D00640	GSY1	XP_003676009.1	inf	5	0	0.038
NCAS0A09250	YJL068C	XP_003673864.1	inf	2	0	0.28		NCAS0D03270	RPS2	XP_003676269.1	inf	5	0	0.038
NCAS0A10880	PET9, AAC3	XP_003674027.1	inf	2	0	0.28		NCAS0D03430	YBR238C	XP_003676285.1	inf	5	0	0.038
NCAS0A15250	GDB1	XP_003674461.1	inf	2	0	0.28		NCAS0A07730	NAM7	XP_003673712.1	inf	4	0	0.073
NCAS0B00210	TUB3, TUB1	XP_003674482.1	inf	2	0	0.28		NCAS0B01760	BFR1	XP_003674634.1	inf	4	0	0.073
NCAS0B00690	RPS10B	XP_003674530.1	inf	2	0	0.28		NCAS0E00530	SKI8	XP_003676484.1	inf	4	0	0.073
NCAS0B01060	SEC65	XP_003674566.1	inf	2	0	0.28		NCAS0E02840	PWP1	XP_003676713.1	inf	4	0	0.073
NCAS0B01440	WTM1	XP_003674604.1	inf	2	0	0.28		NCAS0E04070	EFG1	XP_003676833.1	inf	4	0	0.073
NCAS0B02460	CTA1	XP_003674704.1	inf	2	0	0.28		NCAS0G03820	---	XP_003677621.1	inf	4	0	0.073
NCAS0B02490	BTT1	XP_003674707.1	inf	2	0	0.28		NCAS0H01850	GAR1	XP_003677843.1	inf	4	0	0.073
NCAS0B02590	NHP2	XP_003674717.1	inf	2	0	0.28		NCAS0A01790	RPL24A	XP_003673129.1	inf	3	0	0.14
NCAS0B03030	MSS116	XP_003674761.1	inf	2	0	0.28		NCAS0A05700	NUG1	XP_003673511.1	inf	3	0	0.14
NCAS0B06420	POR2	XP_003675097.1	inf	2	0	0.28		NCAS0A13760	CDC48	XP_003674314.1	inf	3	0	0.14
NCAS0B06830	KTR1	XP_003675138.1	inf	2	0	0.28		NCAS0A14490	KAP123	XP_003674386.1	inf	3	0	0.14
NCAS0B07830	CCT7	XP_003675238.1	inf	2	0	0.28		NCAS0A14510	LSM4	XP_003674388.1	inf	3	0	0.14
NCAS0B08020	UFD1	XP_003675257.1	inf	2	0	0.28		NCAS0B02130	YFR045W	XP_003674671.1	inf	3	0	0.14
NCAS0C02870	RVB1	XP_003675643.1	inf	2	0	0.28		NCAS0B03260	STM1	XP_003674784.1	inf	3	0	0.14
NCAS0C03020	---	XP_003675658.1	inf	2	0	0.28		NCAS0B04650	TIF6	XP_003674921.1	inf	3	0	0.14
NCAS0C04020	RHO4	XP_003675756.1	inf	2	0	0.28		NCAS0B07250	LSB3	XP_003675180.1	inf	3	0	0.14
NCAS0C04900	CBF5	XP_003675844.1	inf	2	0	0.28		NCAS0C00700	FAA4	XP_003675429.1	inf	3	0	0.14
NCAS0D01970	PUS6, YGR169C-A	XP_003676140.1	inf	2	0	0.28		NCAS0C02380	NOP4	XP_003675594.1	inf	3	0	0.14
NCAS0D02310	PRE5	XP_003676173.1	inf	2	0	0.28		NCAS0C04420	CDC33	XP_003675796.1	inf	3	0	0.14
NCAS0D03280	NAB2	XP_003676270.1	inf	2	0	0.28		NCAS0G02680	RPS7B	XP_003677507.1	inf	3	0	0.14
NCAS0D03810	MNP1	XP_003676323.1	inf	2	0	0.28		NCAS0G04240	MRP7	XP_003677662.1	inf	3	0	0.14
NCAS0D04840	PAT1	XP_003676426.1	inf	2	0	0.28		NCAS0H02400	RPB2	XP_003677897.1	inf	3	0	0.14
NCAS0E01390	IPP1	XP_003676569.1	inf	2	0	0.28		NCAS0I00920	VMA2	XP_003678105.1	inf	3	0	0.14
NCAS0F00830	YKL091C	XP_003676923.1	inf	2	0	0.28		NCAS0A04140	RPL15A	XP_003673359.1	inf	2	0	0.27
NCAS0F01030	PRE6	XP_003676942.1	inf	2	0	0.28		NCAS0A09990	RPL18B	XP_003673938.1	inf	2	0	0.27
NCAS0F01420	YMR099C	XP_003676981.1	inf	2	0	0.28		NCAS0A10690	HEM12	XP_003674008.1	inf	2	0	0.27
NCAS0F01750	VMA4	XP_003677014.1	inf	2	0	0.28		NCAS0A12770	MRPL3	XP_003674215.1	inf	2	0	0.27
NCAS0F02630	ATP5	XP_003677102.1	inf	2	0	0.28		NCAS0B06290	IDH1	XP_003675084.1	inf	2	0	0.27
NCAS0F03330	RPT5	XP_003677171.1	inf	2	0	0.28		NCAS0B08890	SRO9, SLF1	XP_003675343.1	inf	2	0	0.27
NCAS0F03860	MXR1	XP_003677223.1	inf	2	0	0.28		NCAS0E00240	RAI1	XP_003676455.1	inf	2	0	0.27
NCAS0G00400	CDC21	XP_003677280.1	inf	2	0	0.28		NCAS0E01670	GAL10	XP_003676597.1	inf	2	0	0.27
NCAS0G00590	RAT1	XP_003677299.1	inf	2	0	0.28		NCAS0F02060	CCT8	XP_003677045.1	inf	2	0	0.27
NCAS0G03330	GSF2	XP_003677572.1	inf	2	0	0.28		NCAS0F02660	BFR2	XP_003677105.1	inf	2	0	0.27
NCAS0G04280	GBP2, HRB1	XP_003677666.1	inf	2	0	0.28		NCAS0H01170	ENP1	XP_003677776.1	inf	2	0	0.27
NCAS0H00490	SOD1	XP_003677709.1	inf	2	0	0.28		NCAS0H01830	RPF1	XP_003677841.1	inf	2	0	0.27
NCAS0H00700	SEC13	XP_003677730.1	inf	2	0	0.28		NCAS0J01940	CAR2	XP_003678511.1	inf	2	0	0.27
NCAS0H01150	ARO4	XP_003677774.1	inf	2	0	0.28		NCAS0A10320	RPL4A	XP_003673971.1	13	38	3	<0.00010
NCAS0H01250	ARC1	XP_003677784.1	inf	2	0	0.28		NCAS0C05510	RPL3	XP_003675905.1	13	25	2	<0.00010
NCAS0H01980	TRR1	XP_003677855.1	inf	2	0	0.28		NCAS0D03760	RLP7	XP_003676318.1	9.5	19	2	0.00021
NCAS0H01990	CDC12	XP_003677856.1	inf	2	0	0.28		NCAS0H00290	RPS5	XP_003677690.1	7.3	22	3	0.00016
NCAS0H02710	UNG1	XP_003677928.1	inf	2	0	0.28		NCAS0G01920	RPS3	XP_003677432.1	7	42	6	<0.00010
NCAS0I00530	RPP2A	XP_003678066.1	inf	2	0	0.28		NCAS0F01850	ASC1	XP_003677024.1	5.8	35	6	<0.00010
NCAS0I00750	NUG1	XP_003678088.1	inf	2	0	0.28		NCAS0A06410	RPS4B	XP_003673582.1	4.7	14	3	0.0099
NCAS0I00930	TPS1	XP_003678106.1	inf	2	0	0.28		NCAS0A08260	ECM10, SSC1	XP_003673765.1	4	16	4	0.0095
NCAS0I01240	PBY1	XP_003678136.1	inf	2	0	0.28		NCAS0A07410	RPS0A	XP_003673680.1	4	12	3	0.025
NCAS0I01320	HEK2	XP_003678144.1	inf	2	0	0.28		NCAS0C04830	GBP2, HRB1	XP_003675837.1	3	12	4	0.054
NCAS0I01790	ATP3	XP_003678189.1	inf	2	0	0.28		NCAS0A02020	RPP0	XP_003673151.1	2.3	16	7	0.068
NCAS0J01250	GRX8	XP_003678442.1	inf	2	0	0.28		NCAS0A02720	DPH2	XP_003673221.1	2.2	13	6	0.11
NCAS0B01260	CDC60	XP_003674586.1	3.5	7	2	0.12		NCAS0D00240	SSB1, SSB2	XP_003675969.1	2	79	39	0.00067
NCAS0C04240	RPA135	XP_003675778.1	3.5	7	2	0.12		NCAS0A11260	TEF2, TEF1	XP_003674065.1	2	6	3	0.29
NCAS0B01510	HES1	XP_003674611.1	3	6	2	0.19		NCAS0A03680	PAB1	XP_003673315.1	1.9	76	39	0.0015
NCAS0A11230	TKL2	XP_003674062.1	2.7	8	3	0.16		NCAS0J01120	RFA1	XP_003678429.1	1.8	11	6	0.21
NCAS0A13940	COP1	XP_003674332.1	2.7	8	3	0.16		NCAS0B08650	SAM2	XP_003675319.1	1.7	5	3	0.41
NCAS0F02030	GND2	XP_003677042.1	2.5	10	4	0.13		NCAS0A02550	BRE1	XP_003673204.1	1.5	3	2	0.54
NCAS0B00540	GUA1	XP_003674515.1	2.5	5	2	0.28		NCAS0H01490	MET8	XP_003677808.1	1.5	3	2	0.54
NCAS0B02000	NOG1	XP_003674658.1	2.5	5	2	0.28		NCAS0D00780	ARO2	XP_003676023.1	1.4	22	16	0.29
NCAS0C05920	SBP1	XP_003675946.1	2.5	5	2	0.28		NCAS0C05920	SBP1	XP_003675946.1	1.4	10	7	0.38
NCAS0E02290	ALA1	XP_003676658.1	2.4	12	5	0.11		NCAS0B05550	ACH1	XP_003675011.1	1.3	17	13	0.37
NCAS0A12570	YHL012W	XP_003674195.1	2.2	9	4	0.19		NCAS0A12840	DEF1	XP_003674222.1	1.3	4	3	0.54
NCAS0A03680	PAB1	XP_003673315.1	2.1	25	12	0.052		NCAS0A05060	UFD4	XP_003673450.1	1.2	104	89	0.32
NCAS0B03420	CPR1	XP_003674800.1	2.1	15	7	0.11		NCAS0J00190	YML131W	XP_003678341.1	1.2	32	27	0.42
NCAS0A13710	THS1	XP_003674309.1	2	12	6	0.18		NCAS0B01730	DED1, YPL119C-A, DBP1	XP_003674631.1	1.2	26	21	0.38
NCAS0H01530	SSZ1	XP_003677812.1	2	8	4	0.26		NCAS0C05760	LHS1	XP_003675930.1	1.2	22	18	0.41
NCAS0I00970	GRS1	XP_003678110.1	2	8	4	0.26		NCAS0A10660	HEM13	XP_003674005.1	1.2	5	4	0.55
NCAS0A01640	SCL1	XP_003673115.1	2	6	3	0.32		NCAS0I01790	ATP3	XP_003678189.1	1.2	5	4	0.55
NCAS0B06580	RPL16A	XP_003675113.1	2	6	3	0.32		NCAS0I01730	ZTA1	XP_003678183.1	1.1	44	40	0.52
NCAS0B08890	SRO9, SLF1	XP_003675343.1	2	6	3	0.32		NCAS0E02390	ATP1	XP_003676668.1	1	14	14	0.49
NCAS0D02280	NIP1	XP_003676170.1	2	6	3	0.32		NCAS0C03700	ACT1	XP_003675725.1	1	7	7	0.55
NCAS0E03350	RNR1, RNR3	XP_003676762.1	2	6	3	0.32		NCAS0F03380	YPR1, GCY1	XP_003677176.1	1	4	4	0.59
NCAS0A01900	HEM2	XP_003673140.1	2	4	2	0.4		NCAS0A14910	COR1	XP_003674427.1	1	2	2	0.66
NCAS0A06680	SLT2, KDX1	XP_003673607.1	2	4	2	0.4		NCAS0B02740	ADK1	XP_003674732.1	1	2	2	0.66
NCAS0A09680	RPE1	XP_003673907.1	2	4	2	0.4		NCAS0F00490	PFK1	XP_003676889.1	0.9	8	9	0.43
NCAS0A10260	---	XP_003673965.1	2	4	2	0.4		NCAS0F01150	NPL3	XP_003676954.1	0.8	45	56	0.08
NCAS0A10450	SES1	XP_003673984.1	2	4	2	0.4		NCAS0A05730	AAT1	XP_003673514.1	0.8	10	13	0.27
NCAS0A10600	KRS1	XP_003673999.1	2	4	2	0.4		NCAS0A15320	QCR2	XP_003674468.1	0.8	5	6	0.45
NCAS0B04210	TPS2	XP_003674878.1	2	4	2	0.4		NCAS0A07140	TDH3, TDH2	XP_003673653.1	0.8	4	5	0.45
NCAS0I02050	GPD1	XP_003678215.1	2	4	2	0.4		NCAS0B06320	DPH1	XP_003675087.1	0.8	3	4	0.46
NCAS0A06160	RPL6B	XP_003673557.1	1.9	17	9	0.14		NCAS0C01990	YPL088W	XP_003675555.1	0.7	9	13	0.2
NCAS0B06780	RPS7B	XP_003675133.1	1.8	14	8	0.22		NCAS0G03040	---	XP_003677543.1	0.7	2	3	0.46
NCAS0B01730	DED1, YPL119C-A, DBP1	XP_003674631.1	1.8	11	6	0.24		NCAS0D01280	OYE2	XP_003676072.1	0.6	5	8	0.24
NCAS0A05980	DPS1	XP_003673539.1	1.8	9	5	0.28		NCAS0E02090	FMP52	XP_003676638.1	0.6	3	5	0.32
NCAS0B08940	PDI1	XP_003675348.1	1.8	9	5	0.28		NCAS0H00310	ATP2	XP_003677692.1	0.5	8	15	0.074
NCAS0A11550	VAS1	XP_003674094.1	1.8	7	4	0.35		NCAS0A07590	CDC19	XP_003673698.1	0.5	6	11	0.13
NCAS0E00250	GUS1	XP_003676456.1	1.8	7	4	0.35		NCAS0H02060	YPR1, GCY1	XP_003677863.1	0.4	4	10	0.068
NCAS0F01310	RPS18A	XP_003676970.1	1.7	15	9	0.23		NCAS0D04360	PFK2	XP_003676378.1	0.4	3	7	0.14
NCAS0B01860	SSE2, SSE1	XP_003674644.1	1.7	10	6	0.31		NCAS0A00560	GOR1	XP_003673007.1	0	0	3	0.11
NCAS0B08650	SAM2	XP_003675319.1	1.7	10	6	0.31		NCAS0B00600	YOR283W	XP_003674521.1	0	0	2	0.23
NCAS0A09840	SEC21	XP_003673923.1	1.7	5	3	0.43		NCAS0E04220	HEM15	XP_003676848.1	0	0	4	0.053
NCAS0C04420	CDC33	XP_003675796.1	1.7	5	3	0.43		NCAS0G00400	CDC21	XP_003677280.1	0	0	2	0.23
NCAS0D01360	NMD3	XP_003676080.1	1.7	5	3	0.43		NCAS0G01430	ADE12	XP_003677383.1	0	0	12	0.00015
NCAS0E03390	ALD5	XP_003676766.1	1.7	5	3	0.43		NCAS0H03090	YKL063C	XP_003677966.1	0	0	3	0.11
NCAS0E03490	RPN2	XP_003676776.1	1.7	5	3	0.43		NCAS0H03430	ATP7	XP_003678000.1	0	0	2	0.23
NCAS0G04090	HYP2	XP_003677647.1	1.7	5	3	0.43		NCAS0I02420	ARA1	XP_003678252.1	0	0	2	0.23
NCAS0J01680	FAS1	XP_003678485.1	1.6	102	63	0.013
NCAS0D04380	HFA1	XP_003676380.1	1.6	37	23	0.11
NCAS0F03680	CHC1	XP_003677205.1	1.6	22	14	0.21
NCAS0G02920	RPL16A	XP_003677531.1	1.6	14	9	0.29
NCAS0C03700	ACT1	XP_003675725.1	1.6	11	7	0.33
NCAS0A05640	RPL14B	XP_003673505.1	1.6	8	5	0.37
NCAS0G01260	FAS2	XP_003677366.1	1.5	110	73	0.03
NCAS0A07590	CDC19	XP_003673698.1	1.5	62	42	0.1
NCAS0A08760	YEF3, HEF3	XP_003673815.1	1.5	34	23	0.19
NCAS0I02350	ADH5, ADH1	XP_003678245.1	1.5	20	13	0.24
NCAS0B02130	YFR045W	XP_003674671.1	1.5	16	11	0.32
NCAS0C02220	ALD6	XP_003675578.1	1.5	16	11	0.32
NCAS0C04630	RPS19B	XP_003675817.1	1.5	16	11	0.32
NCAS0A03970	RPS16B	XP_003673342.1	1.5	12	8	0.35
NCAS0G00810	STI1	XP_003677321.1	1.5	12	8	0.35
NCAS0A02530	RPL31A	XP_003673202.1	1.5	9	6	0.39
NCAS0A04140	RPL15A	XP_003673359.1	1.5	9	6	0.39
NCAS0A14490	KAP123	XP_003674386.1	1.5	9	6	0.39
NCAS0A14630	---	XP_003674400.1	1.5	9	6	0.39
NCAS0B00890	RPL20A	XP_003674550.1	1.5	9	6	0.39
NCAS0C02060	ATP4	XP_003675562.1	1.5	6	4	0.45
NCAS0E00180	HXK1, HXK2	XP_003676449.1	1.5	6	4	0.45
NCAS0E03710	RPL35B	XP_003676798.1	1.5	6	4	0.45
NCAS0F03510	ASN2	XP_003677188.1	1.5	6	4	0.45
NCAS0A01480	PRE3	XP_003673099.1	1.5	3	2	0.56
NCAS0A02470	RPS29B, RPS29A	XP_003673196.1	1.5	3	2	0.56
NCAS0A06300	EGD2	XP_003673571.1	1.5	3	2	0.56
NCAS0A11440	PRE2	XP_003674083.1	1.5	3	2	0.56
NCAS0A11980	RPT3	XP_003674137.1	1.5	3	2	0.56
NCAS0A12560	PRS3	XP_003674194.1	1.5	3	2	0.56
NCAS0B06670	CCT2	XP_003675122.1	1.5	3	2	0.56
NCAS0C05620	CYS4	XP_003675916.1	1.5	3	2	0.56
NCAS0E03330	HOR2, RHR2	XP_003676760.1	1.5	3	2	0.56
NCAS0F01150	NPL3	XP_003676954.1	1.5	3	2	0.56
NCAS0G01160	SRP68	XP_003677356.1	1.5	3	2	0.56
NCAS0G03120	SEC24	XP_003677551.1	1.5	3	2	0.56
NCAS0H01420	PDB1	XP_003677801.1	1.5	3	2	0.56
NCAS0I00260	AIM2	XP_003678040.1	1.5	3	2	0.56
NCAS0A07630	ACS1	XP_003673702.1	1.4	42	30	0.22
NCAS0A02060	RPL26B	XP_003673155.1	1.4	21	15	0.32
NCAS0A10200	GAL1	XP_003673959.1	1.4	21	15	0.32
NCAS0A11260	TEF2, TEF1	XP_003674065.1	1.4	19	14	0.36
NCAS0J00250	RPL10	XP_003678347.1	1.4	18	13	0.35
NCAS0A13840	VMA1	XP_003674322.1	1.4	17	12	0.34
NCAS0D01180	RPL13A	XP_003676062.1	1.4	15	11	0.39
NCAS0I00370	ALD4	XP_003678051.1	1.4	15	11	0.39
NCAS0B03260	STM1	XP_003674784.1	1.4	11	8	0.42
NCAS0G01080	RPL36A	XP_003677348.1	1.4	11	8	0.42
NCAS0A12920	CCS1	XP_003674230.1	1.4	10	7	0.41
NCAS0C01510	RPL5	XP_003675508.1	1.4	10	7	0.41
NCAS0A09360	SCP160	XP_003673875.1	1.4	7	5	0.47
NCAS0B01480	RPL33B	XP_003674608.1	1.4	7	5	0.47
NCAS0D00790	RPL9A	XP_003676024.1	1.4	7	5	0.47
NCAS0F02060	CCT8	XP_003677045.1	1.4	7	5	0.47
NCAS0D01660	PDC1	XP_003676109.1	1.3	39	29	0.28
NCAS0C05510	RPL3	XP_003675905.1	1.3	30	23	0.35
NCAS0H00890	HSP60	XP_003677748.1	1.3	23	18	0.41
NCAS0D01320	ENO1, ENO2	XP_003676076.1	1.3	22	17	0.4
NCAS0A08260	ECM10, SSC1	XP_003673765.1	1.3	20	15	0.38
NCAS0J02100	RPL6B	XP_003678526.1	1.3	14	11	0.46
NCAS0H02920	FBA1	XP_003677949.1	1.3	13	10	0.45
NCAS0F01530	RPS15	XP_003676992.1	1.3	12	9	0.44
NCAS0A10460	RPS11B	XP_003673985.1	1.3	9	7	0.5
NCAS0A12610	RPS20	XP_003674199.1	1.3	9	7	0.5
NCAS0I00320	RPS12	XP_003678046.1	1.3	9	7	0.5
NCAS0A05880	RPT6	XP_003673529.1	1.3	4	3	0.57
NCAS0B07080	YPL067C	XP_003675163.1	1.3	4	3	0.57
NCAS0D00640	GSY1	XP_003676009.1	1.3	4	3	0.57
NCAS0C05760	LHS1	XP_003675930.1	1.2	79	64	0.32
NCAS0E01670	GAL10	XP_003676597.1	1.2	72	58	0.32
NCAS0G01560	SSB1, SSB2	XP_003677396.1	1.2	61	53	0.5
NCAS0D03870	HSC82	XP_003676329.1	1.2	53	44	0.41
NCAS0F00490	PFK1	XP_003676889.1	1.2	31	26	0.47
NCAS0A13760	CDC48	XP_003674314.1	1.2	17	14	0.49
NCAS0I02940	RPL17B	XP_003678304.1	1.2	15	13	0.55
NCAS0A01790	RPL24A	XP_003673129.1	1.2	13	11	0.54
NCAS0A01780	RPL30	XP_003673128.1	1.2	11	9	0.52
NCAS0A11430	RPL11B	XP_003674082.1	1.2	10	8	0.51
NCAS0A02810	IMD3, IMD4	XP_003673230.1	1.2	7	6	0.59
NCAS0B03450	YDR132C	XP_003674803.1	1.2	7	6	0.59
NCAS0B03940	ARX1	XP_003674851.1	1.2	7	6	0.59
NCAS0B07120	FUR1	XP_003675167.1	1.2	7	6	0.59
NCAS0D03460	RPL28	XP_003676288.1	1.2	7	6	0.59
NCAS0J01040	EFB1	XP_003678422.1	1.2	7	6	0.59
NCAS0A06540	PMA1	XP_003673594.1	1.2	6	5	0.58
NCAS0A07950	RPL27B	XP_003673734.1	1.2	6	5	0.58
NCAS0A11840	YRA1	XP_003674123.1	1.2	6	5	0.58
NCAS0A13900	RPO21	XP_003674328.1	1.2	6	5	0.58
NCAS0B04920	BMH2, BMH1	XP_003674948.1	1.2	6	5	0.58
NCAS0H02400	RPB2	XP_003677897.1	1.2	6	5	0.58
NCAS0A01390	PUT2	XP_003673090.1	1.2	5	4	0.57
NCAS0E02570	ILS1	XP_003676686.1	1.2	5	4	0.57
NCAS0G02680	RPS7B	XP_003677507.1	1.2	5	4	0.57
NCAS0G03470	LIA1	XP_003677586.1	1.2	5	4	0.57
NCAS0I00920	VMA2	XP_003678105.1	1.2	5	4	0.57
NCAS0H02230	EFT2, EFT1	XP_003677880.1	1.1	78	68	0.49
NCAS0A07140	TDH3, TDH2	XP_003673653.1	1.1	36	33	0.49
NCAS0A01220	KAR2	XP_003673073.1	1.1	24	22	0.51
NCAS0A06060	RPS1A	XP_003673547.1	1.1	24	22	0.51
NCAS0A08560	PGK1	XP_003673795.1	1.1	24	21	0.54
NCAS0D04360	PFK2	XP_003676378.1	1.1	24	21	0.54
NCAS0A02020	RPP0	XP_003673151.1	1.1	21	19	0.54
NCAS0D03760	RLP7	XP_003676318.1	1.1	19	18	0.48
NCAS0B02120	RPS9B	XP_003674670.1	1.1	16	14	0.56
NCAS0I03060	RPS14A	XP_003678316.1	1.1	14	13	0.53
NCAS0B02180	PGI1	XP_003674676.1	1.1	12	11	0.55
NCAS0F02370	GPM1	XP_003677076.1	1.1	11	10	0.56
NCAS0I00240	PRT1	XP_003678038.1	1.1	9	8	0.59
NCAS0A07680	GDH3	XP_003673707.1	1.1	8	7	0.59
NCAS0B08130	TIF2, TIF1	XP_003675268.1	1.1	8	7	0.59
NCAS0A10320	RPL4A	XP_003673971.1	1	21	22	0.35
NCAS0A13610	RPS24A	XP_003674299.1	1	14	14	0.45
NCAS0A14420	RPS8A	XP_003674379.1	1	14	14	0.45
NCAS0G02560	DBP2	XP_003677495.1	1	12	12	0.46
NCAS0B05710	RPS13	XP_003675026.1	1	11	11	0.47
NCAS0I01410	RPG1	XP_003678153.1	1	9	9	0.49
NCAS0A12170	RPL12B	XP_003674156.1	1	8	8	0.5
NCAS0E02430	RPL32	XP_003676672.1	1	7	7	0.51
NCAS0A00800	YNL247W	XP_003673031.1	1	6	6	0.53
NCAS0C05050	CIT2, CIT1	XP_003675859.1	1	6	6	0.53
NCAS0E02390	ATP1	XP_003676668.1	1	6	6	0.53
NCAS0E04190	ZUO1	XP_003676845.1	1	6	6	0.53
NCAS0A10740	TPI1	XP_003674013.1	1	5	5	0.55
NCAS0A14850	URA7	XP_003674421.1	1	5	5	0.55
NCAS0C03760	FRS1	XP_003675731.1	1	5	5	0.55
NCAS0G03530	UBA1	XP_003677592.1	1	5	5	0.55
NCAS0A04350	PGM1	XP_003673380.1	1	4	4	0.57
NCAS0A05890	NSR1	XP_003673530.1	1	4	4	0.57
NCAS0A15030	GCD11	XP_003674439.1	1	4	4	0.57
NCAS0G02510	MLS1	XP_003677490.1	1	4	4	0.57
NCAS0H02790	TSA2, TSA1	XP_003677936.1	1	4	4	0.57
NCAS0A15200	SEC23	XP_003674456.1	1	3	3	0.6
NCAS0B01000	YML100W-A, TSL1, TPS3	XP_003674560.1	1	3	3	0.6
NCAS0B05170	ARO1	XP_003674973.1	1	3	3	0.6
NCAS0E01510	SEC53	XP_003676581.1	1	3	3	0.6
NCAS0H02180	RPP2B	XP_003677875.1	1	3	3	0.6
NCAS0J00410	RPL22B	XP_003678361.1	1	3	3	0.6
NCAS0A08400	PET191	XP_003673779.1	1	2	2	0.64
NCAS0A14060	MHF2, DHH1	XP_003674344.1	1	2	2	0.64
NCAS0B01760	BFR1	XP_003674634.1	1	2	2	0.64
NCAS0B02520	YDR248C	XP_003674710.1	1	2	2	0.64
NCAS0B04650	TIF6	XP_003674921.1	1	2	2	0.64
NCAS0B06290	IDH1	XP_003675084.1	1	2	2	0.64
NCAS0C00150	ERG13	XP_003675374.1	1	2	2	0.64
NCAS0C00700	FAA4	XP_003675429.1	1	2	2	0.64
NCAS0C03400	AHP1	XP_003675695.1	1	2	2	0.64
NCAS0C04110	---	XP_003675765.1	1	2	2	0.64
NCAS0E00670	ARO8	XP_003676498.1	1	2	2	0.64
NCAS0E03750	SEC31	XP_003676802.1	1	2	2	0.64
NCAS0G01220	RVB2	XP_003677362.1	1	2	2	0.64
NCAS0G03000	YDJ1	XP_003677539.1	1	2	2	0.64
NCAS0G03280	CDC10	XP_003677567.1	1	2	2	0.64
NCAS0I00250	PRE10	XP_003678039.1	1	2	2	0.64
NCAS0J00500	LPD1	XP_003678369.1	1	2	2	0.64
NCAS0J00650	LSP1	XP_003678383.1	1	2	2	0.64
NCAS0F01850	ASC1	XP_003677024.1	0.9	30	35	0.16
NCAS0G01920	RPS3	XP_003677432.1	0.9	30	34	0.19
NCAS0A03010	RPL8A	XP_003673250.1	0.9	29	32	0.23
NCAS0A10190	GAL7	XP_003673958.1	0.9	22	24	0.29
NCAS0A14560	RPL23A	XP_003674393.1	0.9	14	16	0.3
NCAS0A15000	RPS5	XP_003674436.1	0.9	14	16	0.3
NCAS0H02740	RPS17B	XP_003677931.1	0.9	14	15	0.37
NCAS0A12490	SMC2, RPL2A	XP_003674187.1	0.9	13	15	0.3
NCAS0D03270	RPS2	XP_003676269.1	0.9	11	12	0.38
NCAS0I03050	RPS22A	XP_003678315.1	0.9	11	12	0.38
NCAS0A07410	RPS0A	XP_003673680.1	0.9	10	11	0.39
NCAS0A10830	RPL19B	XP_003674022.1	0.9	10	11	0.39
NCAS0G00930	RPL27B	XP_003677333.1	0.9	10	11	0.39
NCAS0F00950	RPL14B	XP_003676934.1	0.9	9	10	0.39
NCAS0B03240	ACS2	XP_003674782.1	0.9	7	8	0.41
NCAS0H00310	ATP2	XP_003677692.1	0.9	7	8	0.41
NCAS0I01080	SPE3	XP_003678121.1	0.9	6	7	0.41
NCAS0A00950	RPL1B	XP_003673046.1	0.8	10	12	0.31
NCAS0H03290	TEF4	XP_003677986.1	0.8	10	13	0.24
NCAS0E02340	FUN12	XP_003676663.1	0.8	5	6	0.42
NCAS0F01520	CYS3	XP_003676991.1	0.8	5	6	0.42
NCAS0A14730	GLN1	XP_003674410.1	0.8	3	4	0.43
NCAS0F02300	RPT1, YKL145W-A	XP_003677069.1	0.8	3	4	0.43
NCAS0F02890	ASP1	XP_003677128.1	0.8	3	4	0.43
NCAS0J02250	RPS4B	XP_003678541.1	0.7	17	23	0.12
NCAS0C01970	RPS6B	XP_003675553.1	0.7	12	17	0.14
NCAS0C04550	RPL25	XP_003675809.1	0.7	7	10	0.23
NCAS0B04480	RPS26B	XP_003674904.1	0.7	4	6	0.31
NCAS0F00730	RPA190	XP_003676913.1	0.7	4	6	0.31
NCAS0A02430	PSA1	XP_003673192.1	0.7	2	3	0.44
NCAS0A12670	CLU1	XP_003674205.1	0.7	2	3	0.44
NCAS0B02620	SEC26	XP_003674720.1	0.7	2	3	0.44
NCAS0B04720	RPN11	XP_003674928.1	0.7	2	3	0.44
NCAS0C03800	SHM2	XP_003675735.1	0.7	2	3	0.44
NCAS0D02250	DIM1	XP_003676167.1	0.7	2	3	0.44
NCAS0H02590	TIF35	XP_003677916.1	0.7	2	3	0.44
NCAS0F03870	SAH1	XP_003677224.1	0.6	8	13	0.12
NCAS0J02240	BAT1, BAT2	XP_003678540.1	0.6	7	12	0.12
NCAS0C02500	ERG10	XP_003675606.1	0.6	5	8	0.22
NCAS0A06720	RPN1	XP_003673611.1	0.6	3	5	0.3
NCAS0D01130	TIF34	XP_003676057.1	0.6	3	5	0.3
NCAS0D03250	OLE1	XP_003676267.1	0.6	3	5	0.3
NCAS0A10750	DET1	XP_003674014.1	0.5	3	6	0.2
NCAS0A09990	RPL18B	XP_003673938.1	0.5	2	4	0.29
NCAS0D04050	SEC27	XP_003676347.1	0.5	2	4	0.29
NCAS0F02210	MES1	XP_003677060.1	0.4	2	5	0.18
NCAS0A09770	URA2	XP_003673916.1	0.3	3	9	0.048
NCAS0H01470	PYC2	XP_003677806.1	0.3	3	9	0.048
NCAS0A00320	PDI1	XP_003672983.1	0	0	2	0.22
NCAS0A02890	HSP104	XP_003673238.1	0	0	2	0.22
NCAS0A04770	YKL033W-A, TTI1	XP_003673422.1	0	0	2	0.22
NCAS0A05160	RPL38	XP_003673460.1	0	0	2	0.22
NCAS0A05520	TUP1	XP_003673493.1	0	0	2	0.22
NCAS0A05920	ACO1	XP_003673533.1	0	0	2	0.22
NCAS0A10180	RPT2	XP_003673957.1	0	0	2	0.22
NCAS0A11700	RPS23A	XP_003674109.1	0	0	2	0.22
NCAS0A13740	YDL124W	XP_003674312.1	0	0	2	0.22
NCAS0A13920	CCT4	XP_003674330.1	0	0	2	0.22
NCAS0A14810	RPL43B	XP_003674418.1	0	0	2	0.22
NCAS0B02410	KRE2, KTR6	XP_003674699.1	0	0	2	0.22
NCAS0B02850	AHA1	XP_003674743.1	0	0	2	0.22
NCAS0B03700	ARO1	XP_003674827.1	0	0	2	0.22
NCAS0B05550	ACH1	XP_003675011.1	0	0	2	0.22
NCAS0C01360	PEP4	XP_003675493.1	0	0	2	0.22
NCAS0C04810	ILV6	XP_003675835.1	0	0	2	0.22
NCAS0C05750	CDC3	XP_003675929.1	0	0	2	0.22
NCAS0D00550	FAB1	XP_003676000.1	0	0	2	0.22
NCAS0D00780	ARO2	XP_003676023.1	0	0	2	0.22
NCAS0D01340	PUP2	XP_003676078.1	0	0	3	0.1
NCAS0D02440	ADE4	XP_003676186.1	0	0	2	0.22
NCAS0D03440	MLC1	XP_003676286.1	0	0	6	0.011
NCAS0E00320	ADE5,7	XP_003676463.1	0	0	3	0.1
NCAS0E03150	HIS1	XP_003676742.1	0	0	2	0.22
NCAS0F00220	PRB1	XP_003676862.1	0	0	2	0.22
NCAS0F01120	RPN9	XP_003676951.1	0	0	2	0.22
NCAS0G02900	LAT1	XP_003677529.1	0	0	2	0.22
NCAS0G03580	RLP7	XP_003677597.1	0	0	2	0.22
NCAS0H00410	CPA2	XP_003677702.1	0	0	3	0.1
NCAS0H02150	ADE2	XP_003677872.1	0	0	5	0.023
NCAS0H02250	IDH2	XP_003677882.1	0	0	2	0.22
NCAS0H03270	ERB1	XP_003677984.1	0	0	3	0.1
NCAS0I00130	MYO4	XP_003678027.1	0	0	2	0.22
NCAS0I01400	SEC18	XP_003678152.1	0	0	2	0.22
NCAS0I01650	YBR056W	XP_003678175.1	0	0	2	0.22

## Sheet: Supplemental Table S4
Supplemental Table S4. Updated genomic coordinates of siRNA-producing transcripts. Abbreviations are defined at the bottom of the table.
New Transcript coordinates	Category	Previous Transcript coordinates from Drinnenberg, et al 2009
ncas_Chr_1:4833-5343(-)		sc1020:3606-4116(-)
ncas_Chr_1:4943-5240(+)		sc1020:3716-4013(+)
ncas_Chr_1:5467-5795(-)		sc1020:4240-4568(-)
ncas_Chr_1:5497-5715(+)		sc1020:4270-4488(+)
ncas_Chr_1:27543-28674(-)	ORF	sc1020:22729-24306(-)
ncas_Chr_1:27543-28674(+)		sc1020:22731-23616(+)
ncas_Chr_1:56583-57720(+)	Ty	sc1020:52218-53355(+)
ncas_Chr_1:56855-57720(-)	Ty	sc1020:52490-53355(-)
ncas_Chr_1:58777-59277(+)	Ty	sc517:4779-5279(+)
ncas_Chr_1:58857-59247(-)	Ty	sc517:4859-5249(-)
ncas_Chr_1:59570-60844(-)	Ty	sc517:5592-6682(-)
ncas_Chr_1:59570-60844(+)	Ty	sc517:5572-7096(+)
ncas_Chr_1:60870-61751(-)	Ty	sc517:7327-7752(-)
ncas_Chr_1:60870-61751(+)	Ty	sc517:7607-7752(+)
ncas_Chr_1:86347-87222(-)	palTy	sc1058:19613-20488(-)
ncas_Chr_1:86347-87222(+)	palTy	sc1058:19613-20488(+)
ncas_Chr_1:87285-88259(-)	Ty	sc1058:20551-21525(-)
ncas_Chr_1:87416-88196(+)	Ty	sc1058:20682-21462(+)
ncas_Chr_1:111960-113449(+)	ORF	sc1058:45226-46715(+)
ncas_Chr_1:112565-112860(-)		sc1058:45831-46126(-)
ncas_Chr_1:130100-130555(-)	ORF	sc1058:63366-63821(-)
ncas_Chr_1:130110-130555(+)		sc1058:63376-63821(+)
ncas_Chr_1:158274-159184(+)	OT	sc1058:91541-92451(+)
ncas_Chr_1:158344-159744(-)	OT	sc1058:91611-93011(-)
ncas_Chr_1:246660-247841(+)	OT	sc1058:180232-181413(+)
ncas_Chr_1:247723-248661(-)	OT	sc1058:181295-182233(-)
ncas_Chr_1:248796-249658(-)	ORF	sc1058:182368-183208(-)
ncas_Chr_1:248796-249658(+)		sc1058:182440-182819(+)
ncas_Chr_1:280003-280615(+)		sc1058:213574-214186(+)
ncas_Chr_1:280013-280695(-)		sc1058:213584-214266(-)
ncas_Chr_1:302299-302872(+)	OT	sc1022:20443-21016(+)
ncas_Chr_1:302737-304372(-)	OT	sc1022:20881-22516(-)
ncas_Chr_1:352937-353897(+)	OT	sc575:4986-5947(+)
ncas_Chr_1:353726-354025(-)	OT	sc575:5776-6075(-)
ncas_Chr_1:377626-378648(-)	OT	sc1005:15514-16536(+)
ncas_Chr_1:377666-377948(+)	OT	sc1005:16214-16496(-)
ncas_Chr_1:408309-408984(+)		sc683:12909-13584(+)
ncas_Chr_1:408349-408945(-)		sc683:12949-13545(-)
ncas_Chr_1:480503-480815(-)		sc1048:23730-24042(+)
ncas_Chr_1:480507-480693(+)		sc1048:23852-24038(-)
ncas_Chr_1:507432-508100(+)	ORF	sc559:813-1481(+)
ncas_Chr_1:507434-507950(-)		sc559:815-1331(-)
ncas_Chr_1:515497-515674(+)		sc559:8878-9055(+)
ncas_Chr_1:515507-515874(-)	Ty	sc559:8888-9255(-)
ncas_Chr_1:552216-552358(-)		sc1025:24348-24490(+)
ncas_Chr_1:552226-552258(+)		sc1025:24448-24480(-)
ncas_Chr_1:794675-795318(-)	ORF	sc623:3900-4543(-)
ncas_Chr_1:794909-795257(+)		sc623:4134-4482(+)
ncas_Chr_1:795540-796123(-)		sc623:4764-5347(-)
ncas_Chr_1:795550-797249(+)	ORF	sc623:4774-6473(+)
ncas_Chr_1:823356-825101(+)	ORF	sc623:32584-34329(+)
ncas_Chr_1:824736-825106(-)		sc623:33964-34334(-)
ncas_Chr_1:841506-842426(+)	ORF	sc721:210430-211350(+)
ncas_Chr_1:841553-841973(-)		sc721:210477-210897(-)
ncas_Chr_1:909022-909436(+)	OT	sc721:277616-278030(+)
ncas_Chr_1:909182-909392(-)	OT	sc721:277776-277986(-)
ncas_Chr_1:918877-919816(-)	ORF	sc625:37338-38277(+)
ncas_Chr_1:918879-919064(+)		sc625:38090-38275(-)
ncas_Chr_1:1030288-1030770(+)	ORF	sc668:15186-15668(-)
ncas_Chr_1:1030411-1030670(-)		sc668:15286-15545(+)
ncas_Chr_1:1030846-1031289(+)	ORF	sc668:14667-15110(-)
ncas_Chr_1:1030936-1031175(-)		sc668:14781-15020(+)
ncas_Chr_1:1034328-1037049(+)	OT	sc668:8907-11628(-)
ncas_Chr_1:1036933-1037369(-)	OT	sc668:8587-9023(+)
ncas_Chr_1:1044957-1045200(-)		sc668:757-1000(+)
ncas_Chr_1:1045021-1045200(+)		sc668:757-936(-)
ncas_Chr_1:1046891-1050637(-)	Ty	sc517:1-3786(+)
ncas_Chr_1:1048124-1050637(+)	Ty	sc517:1-2516(-)
ncas_Chr_1:1051284-1052113(-)	Ty	sc490:9127-9957(+)
ncas_Chr_1:1051611-1051813(+)	Ty	sc490:9427-9629(-)
ncas_Chr_1:1052828-1054075(+)	ORF	sc490:7163-8410(-)
ncas_Chr_1:1052853-1053205(-)		sc490:8033-8385(+)
ncas_Chr_1:1141428-1142296(+)	Ty	sc621:39931-40799(-)
ncas_Chr_1:1141524-1141616(-)	Ty	sc621:40611-40703(+)
ncas_Chr_1:1142315-1143137(+)	Ty	sc621:39090-39912(-)
ncas_Chr_1:1142404-1142507(-)	Ty	sc621:39720-39823(+)
ncas_Chr_1:1228834-1229112(+)	OT	sc1060:52921-53199(-)
ncas_Chr_1:1228834-1229618(-)	OT	sc1060:52415-53199(+)
ncas_Chr_1:1239057-1239464(+)	OT	sc1060:42569-42976(-)
ncas_Chr_1:1239312-1239535(-)	OT	sc1060:42498-42721(+)
ncas_Chr_1:1242282-1242945(+)	OT	sc1060:39088-39751(-)
ncas_Chr_1:1242833-1243485(-)	OT	sc1060:38548-39200(+)
ncas_Chr_1:1256040-1256478(+)	OT	sc1060:25555-25993(-)
ncas_Chr_1:1256360-1257633(-)	OT	sc1060:24400-25673(+)
ncas_Chr_1:1292211-1295571(+)	ORF	sc1007:9370-12730(+)
ncas_Chr_1:1292218-1292468(-)		sc1007:9377-9627(-)
ncas_Chr_1:1303669-1304093(+)	ORF	sc1007:20830-21254(+)
ncas_Chr_1:1303709-1304023(-)		sc1007:20870-21184(-)
ncas_Chr_1:1326807-1329979(+)	OT	sc1007:43965-47137(+)
ncas_Chr_1:1329857-1330805(-)	OT	sc1007:47015-47963(-)
ncas_Chr_1:1365594-1365818(-)	pal	sc1007:82752-82976(-)
ncas_Chr_1:1365594-1365818(+)	pal	sc1007:82752-82976(+)
ncas_Chr_1:1443257-1445401(-)	ORF	sc1013:1323-3467(-)
ncas_Chr_1:1444812-1445385(+)		sc1013:2878-3451(+)
ncas_Chr_1:1457547-1457969(+)	OT	sc1023:2454-2876(-)
ncas_Chr_1:1457547-1457989(-)	OT	sc1023:2434-2876(+)
ncas_Chr_1:1487219-1487623(+)		sc539:1-405(+)
ncas_Chr_1:1487371-1487629(-)		sc539:153-411(-)
ncas_Chr_1:1488475-1489045(-)	ORF	sc539:1255-1825(-)
ncas_Chr_1:1488496-1488923(+)		sc539:1276-1703(+)
ncas_Chr_1:1503436-1504423(-)	ORF	sc525:3958-4945(-)
ncas_Chr_1:1503696-1504050(+)		sc525:4218-4572(+)
ncas_Chr_1:1511888-1512458(+)	ORF	sc1034:37108-37678(-)
ncas_Chr_1:1512010-1512437(-)		sc1034:37129-37556(+)
ncas_Chr_1:1547418-1547836(+)	ORF	sc1034:1750-2168(-)
ncas_Chr_1:1547470-1547646(-)		sc1034:1940-2116(+)
ncas_Chr_1:1576542-1577263(+)	OT	sc660:25574-26295(+)
ncas_Chr_1:1576932-1577589(-)	OT	sc660:25964-26621(-)
ncas_Chr_1:1584980-1585836(+)	ORF	sc660:34012-34868(+)
ncas_Chr_1:1585070-1585752(-)		sc660:34102-34784(-)
ncas_Chr_1:1644223-1644924(-)		sc485:8485-9090(-)
ncas_Chr_1:1644223-1644924(+)	ORF	sc485:8475-9180(+)
ncas_Chr_1:1666283-1667154(+)	OT	sc549:16569-17440(+)
ncas_Chr_1:1666483-1668111(-)	OT	sc549:16769-18397(-)
ncas_Chr_1:1774851-1775859(+)	ORF	sc1056:16817-17825(+)
ncas_Chr_1:1775401-1775729(-)		sc1056:17367-17695(-)
ncas_Chr_1:1787468-1789640(+)	OT	sc1056:29434-31606(+)
ncas_Chr_1:1789528-1790690(-)	OT	sc1056:31494-32656(-)
ncas_Chr_1:1903297-1903901(+)		sc1056:145828-146432(+)
ncas_Chr_1:1903344-1903926(-)	ORF	sc1056:145875-146457(-)
ncas_Chr_1:1922789-1923217(-)	palTy	sc1056:165322-165750(-)
ncas_Chr_1:1922789-1923217(+)	palTy	sc1056:165322-165750(+)
ncas_Chr_1:1923985-1924529(-)	Ty	New
ncas_Chr_1:1923985-1924529(+)	Ty	New
ncas_Chr_1:1924530-1924779(-)	palTy	New
ncas_Chr_1:1924530-1924779(+)	palTy	New
ncas_Chr_1:1924905-1926385(-)	Ty	sc1:429-661(-)
ncas_Chr_1:1924905-1926385(+)	Ty	sc1:429-661(+)
ncas_Chr_1:1931502-1932428(+)	OT	sc1056:174035-174961(+)
ncas_Chr_1:1932242-1932856(-)	OT	sc1056:174775-175389(-)
ncas_Chr_1:1964114-1965090(-)	ORF	sc582:23662-24638(-)
ncas_Chr_1:1964185-1964761(+)		sc582:23733-24309(+)
ncas_Chr_1:1964817-1965097(+)		sc582:24365-24645(+)
ncas_Chr_1:1971069-1971390(+)		sc360:1351-1672(+)
ncas_Chr_1:1971259-1971365(-)		sc360:1541-1647(-)
ncas_Chr_1:1973356-1974010(+)		sc1033:49848-50502(-)
ncas_Chr_1:1973712-1973970(-)		sc1033:49888-50146(+)
ncas_Chr_1:1998503-1999148(-)	ORF	sc1033:24709-25354(+)
ncas_Chr_1:1998894-1999087(+)		sc1033:24770-24963(-)
ncas_Chr_1:2024322-2024939(+)	OT	sc1001:29148-29765(-)
ncas_Chr_1:2024852-2025339(-)	OT	sc1001:28748-29235(+)
ncas_Chr_1:2154804-2156989(+)	ORF	sc635:22275-24460(-)
ncas_Chr_1:2154847-2156869(-)		sc635:22395-24417(+)
ncas_Chr_1:2161778-2164656(+)	ORF	sc635:14611-17485(-)
ncas_Chr_1:2164405-2164662(-)		sc635:14605-14858(+)
ncas_Chr_1:2164798-2165242(+)	ORF	sc1009:48634-49078(-)
ncas_Chr_1:2164818-2165147(-)		sc1009:48729-49058(+)
ncas_Chr_1:2178375-2179070(-)	ORF	sc1009:34804-35499(+)
ncas_Chr_1:2178645-2179090(+)		sc1009:34784-35229(-)
ncas_Chr_1:2204611-2205345(+)	OT	sc1009:8531-9265(-)
ncas_Chr_1:2205111-2205641(-)	OT	sc1009:8235-8765(+)
ncas_Chr_1:2401320-2402064(-)	ORF	sc1036:59764-60508(-)
ncas_Chr_1:2401540-2401734(+)		sc1036:59984-60178(+)
ncas_Chr_1:2402303-2403516(-)	ORF	sc1036:60747-61960(-)
ncas_Chr_1:2402549-2403406(+)		sc1036:60993-61850(+)
ncas_Chr_1:2403678-2404658(+)	OT	sc1036:62122-63102(+)
ncas_Chr_1:2404493-2405770(-)	OT	sc1036:62937-64214(-)
ncas_Chr_1:2457425-2457836(-)		sc673:19040-19451(+)
ncas_Chr_1:2457425-2458007(+)	ORF	sc673:18869-19451(-)
ncas_Chr_1:2516784-2518096(+)	ORF	sc709:85513-86825(-)
ncas_Chr_1:2516843-2517606(-)		sc709:86003-86766(+)
ncas_Chr_1:2533213-2534449(-)	ORF	sc709:69159-70396(+)
ncas_Chr_1:2533543-2533870(+)		sc709:69739-70066(-)
ncas_Chr_1:2559302-2559855(+)	OT	sc709:43751-44304(-)
ncas_Chr_1:2559732-2560435(-)	OT	sc709:43171-43874(+)
ncas_Chr_1:2574577-2575603(+)	OT	sc709:28002-29028(-)
ncas_Chr_1:2575120-2575653(-)	OT	sc709:27952-28485(+)
ncas_Chr_1:2578247-2578684(+)	OT	sc709:24920-25357(-)
ncas_Chr_1:2578521-2578866(-)	OT	sc709:24738-25083(+)
ncas_Chr_1:2747399-2749962(+)	ORF	sc2002:133020-135583(+)
ncas_Chr_1:2747569-2747846(-)		sc2002:133190-133467(-)
ncas_Chr_1:2768929-2769186(+)		sc2002:154626-154883(+)
ncas_Chr_1:2768935-2769446(-)		sc2002:154632-155142(-)
ncas_Chr_1:2772112-2774193(+)	ORF	sc537:1906-3987(+)
ncas_Chr_1:2772207-2772373(-)		sc537:2001-2167(-)
ncas_Chr_1:2801574-2803163(+)	ORF	sc1043:3303-4892(+)
ncas_Chr_1:2802654-2803078(-)		sc1043:4383-4807(-)
ncas_Chr_1:2812454-2812885(-)	ORF	sc1043:14097-14528(-)
ncas_Chr_1:2812634-2812895(+)		sc1043:14277-14538(+)
ncas_Chr_1:2843710-2843838(-)	pal	sc1043:45378-45481(-)
ncas_Chr_1:2843710-2843838(+)	pal	sc1043:45378-45602(+)
ncas_Chr_1:2843967-2844180(-)	pal	sc1043:45640-45767(-)
ncas_Chr_1:2843967-2844180(+)	pal	sc1043:45610-45807(+)
ncas_Chr_1:2951678-2952862(-)		sc610:22068-22664(+)
ncas_Chr_1:2951678-2952862(+)	ORF	sc610:21512-22654(-)
ncas_Chr_1:2971890-2972374(-)	OT	sc610:1999-2483(+)
ncas_Chr_1:2971903-2971973(+)	OT	sc610:2400-2470(-)
ncas_Chr_2:64975-66250(-)		New
ncas_Chr_2:64975-66250(+)	ORF	New
ncas_Chr_2:175779-176916(+)	OT	sc1047:46135-47271(-)
ncas_Chr_2:176599-178010(-)	OT	sc1047:45041-46452(+)
ncas_Chr_2:225286-225551(+)	OT	sc640:41728-41993(-)
ncas_Chr_2:225416-226041(-)	OT	sc640:41238-41863(+)
ncas_Chr_2:256610-257477(+)	ORF	sc640:9797-10665(-)
ncas_Chr_2:256774-257297(-)		sc640:9977-10500(+)
ncas_Chr_2:333866-334329(-)		sc721:29888-30351(-)
ncas_Chr_2:333916-334289(+)		sc721:29938-30311(+)
ncas_Chr_2:334677-334966(+)		sc721:30699-30988(+)
ncas_Chr_2:334697-334996(-)		sc721:30719-31018(-)
ncas_Chr_2:335127-336099(+)	ORF	sc721:31149-32122(+)
ncas_Chr_2:335137-336060(-)		sc721:31159-32082(-)
ncas_Chr_2:346178-347317(+)	OT	sc721:42201-43340(+)
ncas_Chr_2:346193-347232(-)	OT	sc721:42216-43255(-)
ncas_Chr_2:387744-388075(-)		sc721:83771-84102(-)
ncas_Chr_2:387744-389365(+)	ORF	sc721:83771-85392(+)
ncas_Chr_2:391349-393755(-)	ORF	sc721:87375-89781(-)
ncas_Chr_2:391499-392807(+)		sc721:87525-88833(+)
ncas_Chr_2:406350-408156(+)	OT	sc721:102375-104181(+)
ncas_Chr_2:408027-409436(-)	OT	sc721:104052-105461(-)
ncas_Chr_2:443436-444422(+)	OT	sc721:139464-140450(+)
ncas_Chr_2:444096-444549(-)	OT	sc721:140124-140577(-)
ncas_Chr_2:449756-449953(+)	OT	sc721:145784-145981(+)
ncas_Chr_2:449786-451543(-)	OT	sc721:145814-147571(-)
ncas_Chr_2:495108-497854(+)	ORF	sc721:191135-193881(+)
ncas_Chr_2:495298-495404(-)		sc721:191325-191431(-)
ncas_Chr_2:496252-497998(+)	ORF	sc721:192279-194025(+)
ncas_Chr_2:497746-498003(-)		sc721:193773-194030(-)
ncas_Chr_2:500868-501305(-)	ORF	sc596:1064-1501(-)
ncas_Chr_2:501108-501265(+)		sc596:1304-1461(+)
ncas_Chr_2:529668-530797(+)	ORF	sc682:1985-3114(+)
ncas_Chr_2:529888-530186(-)		sc682:2205-2503(-)
ncas_Chr_2:550721-551881(+)	OT	sc682:23038-24198(+)
ncas_Chr_2:551735-552721(-)	OT	sc682:24052-25038(-)
ncas_Chr_2:598719-599325(+)	ORF	sc682:71040-71646(+)
ncas_Chr_2:599209-599335(-)		sc682:71530-71656(-)
ncas_Chr_2:611046-612192(-)		New (sc1038:140757-140824(+))
ncas_Chr_2:611046-612192(+)		New (sc1038:140767-140824(-))
ncas_Chr_2:652578-653634(+)	OT	sc1038:99617-100673(-)
ncas_Chr_2:653467-654923(-)	OT	sc1038:98328-99784(+)
ncas_Chr_2:672654-674461(+)	OT	sc1038:78785-80593(-)
ncas_Chr_2:674360-674722(-)	OT	sc1038:78524-78887(+)
ncas_Chr_2:711720-712175(-)		sc1038:40735-41190(+)
ncas_Chr_2:711733-712563(+)	ORF	sc1038:40347-41177(-)
ncas_Chr_2:727646-728014(-)		sc1038:24891-25259(+)
ncas_Chr_2:727696-727924(+)		sc1038:24981-25209(-)
ncas_Chr_2:753738-754169(+)	OT	sc528:14245-14676(-)
ncas_Chr_2:754072-755099(-)	OT	sc528:13315-14342(+)
ncas_Chr_2:790606-790975(+)		sc1027:17044-17413(+)
ncas_Chr_2:790646-790804(-)		sc1027:17084-17242(-)
ncas_Chr_2:984923-986035(+)	OT	sc710:126921-128033(-)
ncas_Chr_2:985833-986305(-)	OT	sc710:126651-127123(+)
ncas_Chr_2:1072676-1074082(-)	Ty	sc710:38873-40279(+)
ncas_Chr_2:1072696-1074091(+)	Ty	sc710:38864-40259(-)
ncas_Chr_2:1074696-1075142(-)	ORF	sc710:37813-38259(+)
ncas_Chr_2:1074706-1075120(+)		sc710:37835-38249(-)
ncas_Chr_2:1075251-1076628(-)	ORF	sc710:36327-37704(+)
ncas_Chr_2:1075301-1076558(+)		sc710:36397-37654(-)
ncas_Chr_2:1098601-1100008(-)	palTy	sc710:12948-14355(+)
ncas_Chr_2:1099001-1100008(+)	palTy	sc710:12948-13955(-)
ncas_Chr_2:1100519-1100609(+)	palTy	sc710:12346-12436(-)
ncas_Chr_2:1100519-1100719(-)	palTy	sc710:12236-12436(+)
ncas_Chr_2:1100875-1100923(+)	palTy	sc710:12032-12080(-)
ncas_Chr_2:1100875-1100953(-)	palTy	sc710:12002-12080(+)
ncas_Chr_2:1103872-1105173(-)	OT	sc710:7781-9082(+)
ncas_Chr_2:1104042-1104833(+)	OT	sc710:8121-8912(-)
ncas_Chr_2:1360632-1361277(+)	OT	sc697:26569-27214(-)
ncas_Chr_2:1361160-1361967(-)	OT	sc697:25879-26686(+)
ncas_Chr_2:1516343-1516916(+)		sc437:3822-4396(-)
ncas_Chr_2:1516666-1516923(-)		sc437:3815-4072(+)
ncas_Chr_2:1555148-1555592(+)	OT	sc1003:4260-4704(+)
ncas_Chr_2:1555209-1556352(-)	OT	sc1003:4321-5464(-)
ncas_Chr_2:1577596-1578512(+)	ORF	sc689:59006-59922(-)
ncas_Chr_2:1577973-1578207(-)		sc689:59311-59545(+)
ncas_Chr_2:1644173-1645364(-)		sc476:6759-7299(-)
ncas_Chr_2:1644173-1645364(+)	ORF	sc476:6679-7389(+)
ncas_Chr_2:1656135-1657355(-)	ORF	sc493:7675-8893(-)
ncas_Chr_2:1656715-1657205(+)		sc493:8255-8743(+)
ncas_Chr_2:1658433-1658565(+)	pal	sc587:194-326(+)
ncas_Chr_2:1658437-1658745(-)	pal	sc587:198-506(-)
ncas_Chr_2:1658782-1659072(-)	pal	sc587:543-833(-)
ncas_Chr_2:1658902-1659027(+)	pal	sc587:663-788(+)
ncas_Chr_2:1685649-1686407(+)	ORF	sc1044:26-784(+)
ncas_Chr_2:1685669-1686497(-)		sc1044:46-874(-)
ncas_Chr_2:1751154-1752419(+)	ORF	sc1044:65601-66866(+)
ncas_Chr_2:1751590-1751989(-)		sc1044:66037-66436(-)
ncas_Chr_3:2281-2529(-)		sc626:34523-34771(+)
ncas_Chr_3:2291-2509(+)		sc626:34543-34761(-)
ncas_Chr_3:22526-22835(-)		sc626:14217-14526(+)
ncas_Chr_3:22526-22975(+)	ORF	sc626:14077-14526(-)
ncas_Chr_3:26539-26906(-)	ORF	sc626:10146-10513(+)
ncas_Chr_3:26539-26906(+)		sc626:10146-10513(-)
ncas_Chr_3:27441-28085(-)		sc626:8967-9611(+)
ncas_Chr_3:27451-28055(+)		sc626:8997-9601(-)
ncas_Chr_3:29193-32429(-)	Ty	sc626:4623-7859(+)
ncas_Chr_3:29334-32399(+)	Ty	sc626:4653-7718(-)
ncas_Chr_3:35145-35648(-)	ORF	sc626:1404-1907(+)
ncas_Chr_3:35155-35668(+)		sc626:1384-1897(-)
ncas_Chr_3:47455-48710(-)	pal*	sc497:9189-10263(-)
ncas_Chr_3:47455-48710(+)	pal*	sc497:9649-10263(+)
ncas_Chr_3:48747-49470(-)	pal*	sc696:101136-101809(+)
ncas_Chr_3:48747-49470(+)	pal*	sc696:101156-101912(-)
ncas_Chr_3:49482-50967(-)		sc696:99638-101123(+)
ncas_Chr_3:49757-50191(+)		sc696:100414-100848(-)
ncas_Chr_3:90171-91645(+)	OT	sc696:58956-60430(-)
ncas_Chr_3:91522-92255(-)	OT	sc696:58346-59079(+)
ncas_Chr_3:95168-95906(+)	ORF	sc696:54695-55433(-)
ncas_Chr_3:95648-95826(-)		sc696:54775-54953(+)
ncas_Chr_3:118121-118976(-)	pal	sc696:31624-32479(+)
ncas_Chr_3:118121-119036(+)	pal	sc696:31564-32479(-)
ncas_Chr_3:239723-240880(-)	ORF	sc653:6422-7579(+)
ncas_Chr_3:240006-240270(+)		sc653:7032-7296(-)
ncas_Chr_3:440502-441342(+)	OT	sc567:20141-20981(+)
ncas_Chr_3:440982-441592(-)	OT	sc567:20621-21231(-)
ncas_Chr_3:465934-466316(-)		sc568:18184-18566(-)
ncas_Chr_3:466033-466366(+)	ORF	sc568:18283-18616(+)
ncas_Chr_3:491962-493055(+)	OT	sc562:18169-19262(+)
ncas_Chr_3:492942-493355(-)	OT	sc562:19149-19562(-)
ncas_Chr_3:581362-581566(-)		sc511:11-213(+)
ncas_Chr_3:581362-581577(+)		sc511:1-213(-)
ncas_Chr_3:589446-592537(-)		sc600:9287-11697(-)
ncas_Chr_3:589446-592537(+)		sc600:9610-10607(+)
ncas_Chr_3:625857-625911(-)		sc506:13783-13837(-)
ncas_Chr_3:625857-626162(+)	ORF	sc506:13783-14092(+)
ncas_Chr_3:666658-667450(+)	OT	sc1061:40143-40933(+)
ncas_Chr_3:667111-667450(-)	OT	sc1061:40596-40943(-)
ncas_Chr_3:667471-668080(-)		sc1061:40908-41567(-)
ncas_Chr_3:667471-668080(+)		sc1061:41308-41547(+)
ncas_Chr_3:759334-760903(-)	ORF	sc1061:132348-133917(-)
ncas_Chr_3:760648-760853(+)		sc1061:133662-133867(+)
ncas_Chr_3:884050-886475(-)	OT	New
ncas_Chr_3:884050-886475(+)	OT	New
ncas_Chr_3:889074-889743(+)	OT	sc589:2794-3463(+)
ncas_Chr_3:889634-891311(-)	OT	sc589:3354-5031(-)
ncas_Chr_3:906613-907103(-)	ORF	sc589:20336-20826(-)
ncas_Chr_3:906723-906933(+)		sc589:20446-20656(+)
ncas_Chr_3:1003645-1004227(+)		sc502:1-583(+)
ncas_Chr_3:1003645-1004267(-)	ORF	sc502:1-623(-)
ncas_Chr_3:1004269-1004719(-)	ORF	sc502:625-1075(-)
ncas_Chr_3:1004397-1004699(+)		sc502:753-1055(+)
ncas_Chr_3:1019868-1020818(+)	ORF	sc474:2010-2960(+)
ncas_Chr_3:1019955-1020269(-)		sc474:2097-2411(-)
ncas_Chr_3:1023035-1023957(-)	ORF	sc474:5177-6100(-)
ncas_Chr_3:1023559-1023997(+)		sc474:5702-6140(+)
ncas_Chr_3:1066326-1067256(+)	ORF	sc1057:36797-37727(-)
ncas_Chr_3:1066427-1067156(-)		sc1057:36897-37626(+)
ncas_Chr_3:1080701-1081396(-)		sc1057:22712-23407(+)
ncas_Chr_3:1080711-1082006(+)	ORF	sc1057:22102-23397(-)
ncas_Chr_3:1135768-1137694(+)		sc648:16246-18172(-)
ncas_Chr_3:1135963-1136380(-)		sc648:17560-17977(+)
ncas_Chr_3:1160612-1160985(-)	pal	sc527:4028-4768(-)
ncas_Chr_3:1160612-1160985(+)	pal	sc527:4128-4728(+)
ncas_Chr_3:1161000-1162180(-)		sc2:58-468(-)
ncas_Chr_3:1161000-1162180(+)		sc2:58-238(+)
ncas_Chr_3:1197598-1199465(-)	ORF	sc604:4246-6113(+)
ncas_Chr_3:1198776-1199474(+)		sc604:4237-4935(-)
ncas_Chr_3:1234925-1237005(-)		sc622:33181-33882(-)
ncas_Chr_3:1234925-1237005(+)		sc622:33201-33622(+)
ncas_Chr_3:1237104-1238452(-)		sc622:34311-34482(-)
ncas_Chr_3:1237104-1238452(+)		sc622:34041-34703(+)
ncas_Chr_3:1242294-1242522(-)		sc622:39454-39682(-)
ncas_Chr_3:1242294-1242582(+)		sc622:39454-39742(+)
ncas_Chr_3:1242744-1243094(+)	ORF	sc476:7941-8292(+)
ncas_Chr_3:1242764-1242984(-)		sc476:7961-8182(-)
ncas_Chr_4:2178-2526(-)		sc553:3078-3429(-)
ncas_Chr_4:2288-2506(+)		sc553:3188-3409(+)
ncas_Chr_4:102030-103679(+)	OT	sc618:7925-9574(+)
ncas_Chr_4:103550-104296(-)	OT	sc618:9445-10191(-)
ncas_Chr_4:181550-186600(-)		sc1053:6186-6792(+)
ncas_Chr_4:181550-186600(+)	ORF	sc1053:6146-6822(-)
ncas_Chr_4:193150-194143(+)	OT	sc1028:1269-2262(+)
ncas_Chr_4:193908-194753(-)	OT	sc1028:2027-2872(-)
ncas_Chr_4:231068-231839(-)	ORF	sc1028:39188-39959(-)
ncas_Chr_4:231321-231819(+)		sc1028:39441-39939(+)
ncas_Chr_4:238925-240375(-)	ORF	New
ncas_Chr_4:238925-240375(+)		New
ncas_Chr_4:295032-295609(+)	OT	sc365:44-620(+)
ncas_Chr_4:295464-295859(-)	OT	sc365:475-870(-)
ncas_Chr_4:310572-311557(+)	pal	sc1031:35301-36286(-)
ncas_Chr_4:311254-311454(-)	pal	sc1031:35404-35604(+)
ncas_Chr_4:347530-347975(-)		sc441:450-895(-)
ncas_Chr_4:347740-347892(+)		sc441:660-812(+)
ncas_Chr_4:393562-394057(-)	ORF	sc412:1643-2138(+)
ncas_Chr_4:393740-393911(+)		sc412:1789-1960(-)
ncas_Chr_4:423463-423902(+)	OT	sc1024:12261-12700(+)
ncas_Chr_4:423543-423908(-)	OT	sc1024:12341-12706(-)
ncas_Chr_4:470285-470669(-)	ORF	sc1046:7179-7563(+)
ncas_Chr_4:470305-470419(+)		sc1046:7429-7543(-)
ncas_Chr_4:479252-479557(-)		sc1050:87452-87761(+)
ncas_Chr_4:479310-479557(+)		sc1050:87452-87700(-)
ncas_Chr_4:532265-533122(-)	pal	sc1050:34744-35601(+)
ncas_Chr_4:532265-533152(+)	pal	sc1050:34714-35601(-)
ncas_Chr_4:569161-569579(-)	ORF	sc1017:23573-23991(+)
ncas_Chr_4:569209-569389(+)		sc1017:23763-23943(-)
ncas_Chr_4:569683-570033(-)	ORF	sc1017:23119-23469(+)
ncas_Chr_4:569763-570003(+)		sc1017:23149-23389(-)
ncas_Chr_4:608455-610129(+)	OT	sc1004:14289-15963(+)
ncas_Chr_4:609905-610853(-)	OT	sc1004:15739-16687(-)
ncas_Chr_4:681701-682780(-)	OT	sc720:16962-17848(-)
ncas_Chr_4:681701-682780(+)	OT	sc720:16912-17198(+)
ncas_Chr_4:750629-751037(+)	OT	sc720:85842-86250(+)
ncas_Chr_4:750889-752767(-)	OT	sc720:86102-87980(-)
ncas_Chr_4:956346-956505(+)		sc630:48985-49144(+)
ncas_Chr_4:956406-956493(-)		sc630:49045-49132(-)
ncas_Chr_5:2557-2891(-)		sc1044:73216-73551(+)
ncas_Chr_5:2667-2891(+)		sc1044:73216-73441(-)
ncas_Chr_5:5277-5534(-)		sc1044:71414-71673(+)
ncas_Chr_5:5389-5475(+)		sc1044:71474-71561(-)
ncas_Chr_5:10209-10650(+)		sc534:8912-9353(+)
ncas_Chr_5:10219-10800(-)		sc534:8922-9503(-)
ncas_Chr_5:11160-11386(-)		sc534:9863-10089(-)
ncas_Chr_5:11290-11386(+)		sc534:9993-10089(+)
ncas_Chr_5:11412-11922(-)		sc534:10115-10626(-)
ncas_Chr_5:11492-11922(+)		sc534:10195-10626(+)
ncas_Chr_5:123553-124655(-)	palTy	sc712:107733-108835(-)
ncas_Chr_5:123942-124575(+)	palTy	sc712:108122-108755(+)
ncas_Chr_5:125127-125185(-)		New
ncas_Chr_5:141389-141846(+)		sc712:125569-126026(+)
ncas_Chr_5:141699-142778(-)	ORF	sc712:125879-126958(-)
ncas_Chr_5:175428-176218(-)		New
ncas_Chr_5:175428-176218(+)		New
ncas_Chr_5:176219-177661(-)	pal	sc716:28444-29886(-)
ncas_Chr_5:176219-177661(+)	pal	sc716:28444-29886(+)
ncas_Chr_5:306342-307300(+)	OT	sc716:158574-159531(+)
ncas_Chr_5:307157-308307(-)	OT	sc716:159389-160538(-)
ncas_Chr_5:335156-335757(-)		sc522:1143-1744(+)
ncas_Chr_5:335156-335817(+)	ORF	sc522:1083-1744(-)
ncas_Chr_5:338688-339347(-)		sc375:37-696(-)
ncas_Chr_5:338688-339417(+)	ORF	sc375:37-766(+)
ncas_Chr_5:357972-358343(-)	ORF	sc565:21520-21891(+)
ncas_Chr_5:358060-358353(+)		sc565:21510-21803(-)
ncas_Chr_5:358450-358672(+)		sc565:21191-21413(-)
ncas_Chr_5:358480-358682(-)	ORF	sc565:21181-21383(+)
ncas_Chr_5:358836-359458(-)	ORF	sc565:20405-21027(+)
ncas_Chr_5:358866-359498(+)		sc565:20365-20997(-)
ncas_Chr_5:526808-527559(-)	ORF	sc1014:118810-119561(+)
ncas_Chr_5:527158-527569(+)		sc1014:118800-119211(-)
ncas_Chr_5:561489-561952(+)	OT	sc1014:84412-84875(-)
ncas_Chr_5:561833-562793(-)	OT	sc1014:83571-84531(+)
ncas_Chr_5:574670-576986(-)	palTy	sc1014:69378-71694(+)
ncas_Chr_5:574734-577046(+)	palTy	sc1014:69318-71630(-)
ncas_Chr_5:582000-583500(-)		sc1014:62239-63722(-)
ncas_Chr_5:582000-583500(+)		sc1014:62249-63722(+)
ncas_Chr_5:585011-587796(+)		sc1014:57720-60505(-)
ncas_Chr_5:585041-587816(-)	ORF	sc1014:57700-60475(+)
ncas_Chr_5:589085-589711(-)		sc1014:55804-56430(+)
ncas_Chr_5:589155-589561(+)		sc1014:55954-56360(-)
ncas_Chr_5:612142-612524(-)	OT	sc1014:32991-33373(+)
ncas_Chr_5:612143-612464(+)	OT	sc1014:33051-33372(-)
ncas_Chr_5:613093-613511(-)		sc1014:32004-32422(+)
ncas_Chr_5:613173-613451(+)		sc1014:32064-32342(-)
ncas_Chr_5:675537-676072(+)	ORF	sc701:29356-29891(+)
ncas_Chr_5:675962-676122(-)		sc701:29781-29941(-)
ncas_Chr_5:703609-704107(+)	Ty	sc701:57431-57929(+)
ncas_Chr_5:703729-704117(-)	Ty	sc701:57551-57939(-)
ncas_Chr_5:728903-730071(+)	OT	sc701:82724-83892(+)
ncas_Chr_5:729893-730461(-)	OT	sc701:83714-84282(-)
ncas_Chr_5:827000-829300(-)		sc2001:3673-4149(+)
ncas_Chr_5:827000-829300(+)		sc2001:3643-4279(-)
ncas_Chr_5:833889-834257(+)		sc1018:39391-39759(+)
ncas_Chr_5:833896-834427(-)		sc1018:39398-39929(-)
ncas_Chr_6:685-1421(-)		sc1063:57019-57282(+)
ncas_Chr_6:795-1401(+)		sc1063:57039-57172(-)
ncas_Chr_6:1738-1835(-)		sc1063:56605-56702(+)
ncas_Chr_6:1748-1825(+)		sc1063:56615-56692(-)
ncas_Chr_6:37023-37424(+)	OT	sc1063:20875-21276(-)
ncas_Chr_6:37283-39844(-)	OT	sc1063:18455-21016(+)
ncas_Chr_6:42481-43472(+)	ORF	sc1063:14827-15818(-)
ncas_Chr_6:42967-43372(-)		sc1063:14927-15332(+)
ncas_Chr_6:54196-56204(-)		sc1063:2701-3112(-)
ncas_Chr_6:54196-56204(+)	ORF	sc1063:1104-2992(+)
ncas_Chr_6:96209-97749(-)	palTy	New (sc391:1068-2453(+))
ncas_Chr_6:96209-97749(+)	palTy	New (sc391:1068-2453(-))
ncas_Chr_6:135674-135931(+)		sc508:7276-7533(+)
ncas_Chr_6:135680-136159(-)		sc508:7282-7760(-)
ncas_Chr_6:184094-184369(+)	ORF	sc1040:195062-195337(-)
ncas_Chr_6:184094-184419(-)		sc1040:195012-195337(+)
ncas_Chr_6:199079-199169(+)		sc1040:180260-180350(-)
ncas_Chr_6:199081-199169(-)		sc1040:180260-180348(+)
ncas_Chr_6:255709-256453(-)	OT	sc1040:122977-123721(+)
ncas_Chr_6:255719-255803(+)	OT	sc1040:123627-123711(-)
ncas_Chr_6:342169-342453(-)		sc1040:37206-37490(+)
ncas_Chr_6:342239-342413(+)		sc1040:37246-37420(-)
ncas_Chr_6:342999-343432(-)		sc1040:36227-36660(+)
ncas_Chr_6:343082-343421(+)		sc1040:36238-36577(-)
ncas_Chr_6:471688-472629(+)	OT	sc1041:88805-89746(+)
ncas_Chr_6:472528-473445(-)	OT	sc1041:89645-90562(-)
ncas_Chr_6:484570-485696(+)	OT	sc1041:101687-102814(+)
ncas_Chr_6:484650-485696(-)	OT	sc1041:101767-102814(-)
ncas_Chr_6:534825-535606(+)	ORF	sc588:29567-30348(-)
ncas_Chr_6:534955-535086(-)		sc588:30087-30218(+)
ncas_Chr_6:556719-557866(+)	OT	sc588:7306-8453(-)
ncas_Chr_6:557329-558336(-)	OT	sc588:6836-7843(+)
ncas_Chr_6:674091-675610(+)	OT	sc658:1289-2808(-)
ncas_Chr_6:675406-675920(-)	OT	sc658:979-1493(+)
ncas_Chr_6:732575-732751(+)	pal	sc676:55454-55630(+)
ncas_Chr_6:732615-732721(-)	pal	sc676:55494-55600(-)
ncas_Chr_6:732867-733007(+)	pal	sc676:55746-55886(+)
ncas_Chr_6:732887-733007(-)	pal	sc676:55766-55886(-)
ncas_Chr_6:740685-741475(-)		sc676:64085-65004(-)
ncas_Chr_6:740685-741475(+)	ORF	sc676:63565-64882(+)
ncas_Chr_6:741476-745787(-)	pal	sc687:83014-83622(-)
ncas_Chr_6:741476-745787(+)	pal	sc687:83014-83622(+)
ncas_Chr_6:745787-747220(-)		New
ncas_Chr_6:745787-747220(+)		New
ncas_Chr_6:766084-766689(+)	OT	sc687:59418-60023(-)
ncas_Chr_6:766274-766679(-)	OT	sc687:59428-59833(+)
ncas_Chr_6:816024-816280(-)		sc687:9826-10082(+)
ncas_Chr_6:816024-816280(+)		sc687:9826-10082(-)
ncas_Chr_6:817402-818750(+)		sc687:7356-8704(-)
ncas_Chr_6:817752-818689(-)		sc687:7417-8354(+)
ncas_Chr_6:824616-824920(+)		sc687:1186-1490(-)
ncas_Chr_6:824646-824860(-)		sc687:1246-1460(+)
ncas_Chr_6:827365-827636(-)		New
ncas_Chr_6:827365-827636(+)		New
ncas_Chr_6:827698-827911(-)		sc687:770-991(+)
ncas_Chr_7:97796-98202(+)	ORF	sc1059:102306-102712(+)
ncas_Chr_7:97828-98187(-)		sc1059:102338-102697(-)
ncas_Chr_7:107907-108245(+)	OT	sc1059:112418-112756(+)
ncas_Chr_7:108137-108254(-)	OT	sc1059:112648-112765(-)
ncas_Chr_7:140240-141988(-)		sc1059:144759-146507(-)
ncas_Chr_7:140390-141978(+)		sc1059:144909-146497(+)
ncas_Chr_7:250512-251276(+)	ORF	sc2000:4147-4911(+)
ncas_Chr_7:250564-251996(-)		sc2000:4199-5631(-)
ncas_Chr_7:299960-300160(-)	pal	sc2000:53765-53901(-)
ncas_Chr_7:299960-300160(+)	pal	sc2000:53765-53901(+)
ncas_Chr_7:331894-332806(+)	pal	sc425:1215-2127(-)
ncas_Chr_7:331944-332726(-)	pal	sc425:1295-2077(+)
ncas_Chr_7:332838-333796(+)	pal	sc425:225-1184(-)
ncas_Chr_7:332987-333626(-)	pal	sc425:395-1034(+)
ncas_Chr_7:337075-337144(-)		sc2000:86459-86528(-)
ncas_Chr_7:337075-337316(+)		sc2000:86459-86742(+)
ncas_Chr_7:340583-340755(-)	ORF	sc2000:90080-90258(-)
ncas_Chr_7:340583-340755(+)		sc2000:90080-90258(+)
ncas_Chr_7:379903-381068(-)	ORF	sc654:28226-29391(-)
ncas_Chr_7:380063-380227(+)		sc654:28386-28550(+)
ncas_Chr_7:406041-406980(+)	OT	sc654:54366-55305(+)
ncas_Chr_7:406801-408308(-)	OT	sc654:55126-56633(-)
ncas_Chr_7:414086-416176(-)	Ty	sc471:5114-6659(-)
ncas_Chr_7:414086-416176(+)	Ty	sc471:6204-6734(+)
ncas_Chr_7:447253-448674(-)	Ty	sc666:32167-33588(+)
ncas_Chr_7:447333-448664(+)	Ty	sc666:32177-33508(-)
ncas_Chr_7:459906-460135(+)	OT	sc666:20702-20931(-)
ncas_Chr_7:460028-460635(-)	OT	sc666:20202-20809(+)
ncas_Chr_7:496285-496796(+)	ORF	sc578:12852-13363(-)
ncas_Chr_7:496317-496556(-)		sc578:13092-13331(+)
ncas_Chr_7:662731-664235(-)	ORF	sc695:27808-29312(+)
ncas_Chr_7:662751-662935(+)		sc695:29108-29292(-)
ncas_Chr_7:695900-696052(-)		sc1054:27372-27524(+)
ncas_Chr_7:695920-695952(+)		sc1054:27472-27504(-)
ncas_Chr_7:791431-791806(+)		sc608:25095-25468(+)
ncas_Chr_7:791441-791987(-)		sc608:25105-25650(-)
ncas_Chr_8:39-199(-)		sc1063:58624-58783(+)
ncas_Chr_8:51-139(+)		sc1063:58684-58771(-)
ncas_Chr_8:320-985(-)		New
ncas_Chr_8:320-985(+)		New
ncas_Chr_8:3409-3730(-)		sc1063:3202-3523(+)
ncas_Chr_8:3489-3710(+)		sc1063:3222-3443(-)
ncas_Chr_8:7700-8530(-)	ORF	sc1055:157931-158761(+)
ncas_Chr_8:8142-8377(+)		sc1055:158084-158319(-)
ncas_Chr_8:10014-10253(-)		sc1055:156208-156447(+)
ncas_Chr_8:10014-10263(+)		sc1055:156198-156447(-)
ncas_Chr_8:19092-19706(-)		sc1055:146756-147370(+)
ncas_Chr_8:19304-19446(+)		sc1055:147016-147158(-)
ncas_Chr_8:27480-28075(-)	ORF	sc1055:138387-138982(+)
ncas_Chr_8:27530-27685(+)		sc1055:138777-138932(-)
ncas_Chr_8:83404-85405(+)	Ty	sc1055:81055-83056(-)
ncas_Chr_8:83410-85405(-)	Ty	sc1055:81055-83050(+)
ncas_Chr_8:86938-87560(+)	ORF	sc1055:78899-79521(-)
ncas_Chr_8:86996-87484(-)		sc1055:78975-79463(+)
ncas_Chr_8:115684-116757(+)	OT	sc1055:50052-51125(-)
ncas_Chr_8:116258-116773(-)	OT	sc1055:50036-50551(+)
ncas_Chr_8:292317-294762(-)	ORF	sc686:23918-26363(+)
ncas_Chr_8:292346-294742(+)		sc686:23938-26334(-)
ncas_Chr_8:299041-299402(+)	ORF	sc686:19278-19639(-)
ncas_Chr_8:299091-299462(-)		sc686:19218-19589(+)
ncas_Chr_8:382339-384285(-)	Ty	sc580:2233-4179(+)
ncas_Chr_8:382339-384305(+)	Ty	sc580:2213-4179(-)
ncas_Chr_8:401900-402210(+)		New
ncas_Chr_8:497658-497818(+)		sc714:111353-111513(+)
ncas_Chr_8:497658-497828(-)		sc714:111353-111523(-)
ncas_Chr_8:498354-499293(+)	OT	sc714:112049-112988(+)
ncas_Chr_8:499214-499630(-)	OT	sc714:112909-113325(-)
ncas_Chr_8:534189-535484(+)	OT	sc641:10228-11523(+)
ncas_Chr_8:535239-535993(-)	OT	sc641:11278-12033(-)
ncas_Chr_8:642437-645353(-)		New
ncas_Chr_8:642437-645353(+)		New
ncas_Chr_8:645594-646777(-)	ORF	sc542:14947-16130(+)
ncas_Chr_8:645739-646777(+)		sc542:14947-15985(-)
ncas_Chr_8:655504-656634(-)	OT	sc542:5091-6221(+)
ncas_Chr_8:655520-655644(+)	OT	sc542:6081-6205(-)
ncas_Chr_8:660041-660146(-)		sc542:1579-1684(+)
ncas_Chr_8:660041-660146(+)		sc542:1579-1684(-)
ncas_Chr_8:660796-660961(-)		sc542:764-929(+)
ncas_Chr_8:660796-660961(+)		sc542:764-929(-)
ncas_Chr_8:660968-666879(-)	Ty	sc1020:54039-54241(-)
ncas_Chr_8:660968-666879(+)	Ty	sc1020:53739-55041(+)
ncas_Chr_8:687410-688025(+)	ORF	sc1020:79795-80410(+)
ncas_Chr_8:687450-687875(-)		sc1020:79835-80260(-)
ncas_Chr_8:694870-695251(+)		sc1020:87253-87634(+)
ncas_Chr_8:694910-695139(-)		sc1020:87293-87522(-)
ncas_Chr_8:697679-699320(-)		New
ncas_Chr_8:697679-699320(+)		New
ncas_Chr_9:1048-1385(-)		sc435:2434-2772(+)
ncas_Chr_9:1158-1385(+)		sc435:2434-2662(-)
ncas_Chr_9:1795-2188(-)		sc435:1917-2312(+)
ncas_Chr_9:1915-2130(+)		sc435:1977-2192(-)
ncas_Chr_9:2265-3178(-)		sc388:833-1511(-)
ncas_Chr_9:2265-3178(+)		sc388:833-1511(+)
ncas_Chr_9:42108-42788(-)	OT	sc1045:72090-72770(+)
ncas_Chr_9:42148-42218(+)	OT	sc1045:72660-72730(-)
ncas_Chr_9:102794-104498(+)	OT	sc1045:10471-12176(-)
ncas_Chr_9:103404-103749(-)		sc1045:11221-11566(+)
ncas_Chr_9:108822-109781(-)	ORF	sc1045:5186-6146(+)
ncas_Chr_9:109377-109651(+)		sc1045:5316-5590(-)
ncas_Chr_9:118882-119774(-)	ORF	sc436:990-1881(+)
ncas_Chr_9:119402-119734(+)		sc436:1030-1361(-)
ncas_Chr_9:270532-270770(-)		sc2003:115455-115693(-)
ncas_Chr_9:270562-270810(+)		sc2003:115485-115733(+)
ncas_Chr_9:286934-288936(+)	ORF	sc2003:131860-133862(+)
ncas_Chr_9:287164-288789(-)		sc2003:132090-133715(-)
ncas_Chr_9:289400-290400(-)		sc2003:135010-135312(-)
ncas_Chr_9:289400-290400(+)	ORF	sc2003:134440-135332(+)
ncas_Chr_9:298898-299431(+)	OT	sc2003:143824-144357(+)
ncas_Chr_9:299316-299523(-)	OT	sc2003:144242-144449(-)
ncas_Chr_9:382289-382784(+)		sc2003:227221-227716(+)
ncas_Chr_9:382309-382554(-)		sc2003:227241-227486(-)
ncas_Chr_9:415516-416096(+)	OT	sc2003:260491-261071(+)
ncas_Chr_9:415906-417293(-)	OT	sc2003:260881-262267(-)
ncas_Chr_9:446670-447488(+)	OT	sc413:1899-2717(-)
ncas_Chr_9:447350-448230(-)	OT	sc413:1157-2037(+)
ncas_Chr_9:491265-491382(+)	pal	sc651:1-1891(+)
ncas_Chr_9:491383-492976(-)		sc651:1-1891(+)
ncas_Chr_9:491383-492976(+)		sc651:1-1891(+)
ncas_Chr_9:492977-493118(+)	pal	sc651:1-1891(+)
ncas_Chr_9:494250-494618(+)	OT	sc651:2987-3355(+)
ncas_Chr_9:494538-494662(-)	OT	sc651:3275-3399(-)
ncas_Chr_9:510485-511765(+)	ORF	sc651:19223-20503(+)
ncas_Chr_9:511389-511735(-)		sc651:20127-20473(-)
ncas_Chr_9:568541-569439(+)	OT	sc634:21616-22514(+)
ncas_Chr_9:569316-570659(-)	OT	sc634:22391-23734(-)
ncas_Chr_9:593883-594228(+)		sc509:158-503(+)
ncas_Chr_9:593913-594258(-)	ORF	sc509:188-533(-)
ncas_Chr_10:20118-22099(-)	ORF	sc473:666-2779(+)
ncas_Chr_10:20118-22099(+)		sc473:666-2779(-)
ncas_Chr_10:24703-26741(-)	ORF	sc519:290-1118(-)
ncas_Chr_10:24703-26741(+)		sc519:294-618(+)
ncas_Chr_10:24991-25114(+)		sc473:2266-2389(-)
ncas_Chr_10:54949-55408(-)		sc1029:14840-15299(-)
ncas_Chr_10:55039-55568(+)		sc1029:14930-15459(+)
ncas_Chr_10:66007-66464(+)		sc1029:25899-26356(+)
ncas_Chr_10:66259-67544(-)	ORF	sc1029:26151-27436(-)
ncas_Chr_10:78103-78563(+)	OT	sc1029:37995-38455(+)
ncas_Chr_10:78394-79165(-)	OT	sc1029:38286-39057(-)
ncas_Chr_10:136044-136327(+)	OT	sc639:14001-14284(-)
ncas_Chr_10:136219-136595(-)	OT	sc639:13733-14109(+)
ncas_Chr_10:137480-138425(-)	ORF	sc639:11902-12847(+)
ncas_Chr_10:137520-138425(+)		sc639:11902-12807(-)
ncas_Chr_10:143717-144332(-)	ORF	sc639:5996-6611(+)
ncas_Chr_10:143717-144332(+)		sc639:6048-6314(-)
ncas_Chr_10:183502-184628(-)		sc1030:29260-30386(-)
ncas_Chr_10:183562-184688(+)		sc1030:29320-30446(+)
ncas_Chr_10:284874-285770(-)	ORF	sc719:52707-53603(-)
ncas_Chr_10:285094-285623(+)		sc719:52927-53456(+)
ncas_Chr_10:312690-313868(-)	OT	sc719:80550-81447(-)
ncas_Chr_10:312690-313868(+)	OT	sc719:78360-80677(+)
ncas_Chr_10:312875-313710(-)	ORF	sc719:80582-81449(-)
ncas_Chr_10:312875-313710(+)		sc719:80983-81309(+)
ncas_Chr_10:376721-377231(+)		sc335:363-873(-)
ncas_Chr_10:376873-377131(-)		sc335:463-721(+)
ncas_Chr_10:377418-377800(-)	pal	sc335:46-172(+); sc547:13848-14000(+)
ncas_Chr_10:377418-377800(+)	pal	sc335:46-172(-); sc547:13828-14000(-)
ncas_Chr_10:392749-393248(-)	pal	sc719:145408-145866(-)
ncas_Chr_10:392749-393248(+)	pal	sc719:145408-145907(+)
ncas_Chr_10:434711-436428(+)	OT	sc719:187376-189093(+)
ncas_Chr_10:436261-437504(-)	OT	sc719:188926-190169(-)
Y' antisense	Y'	Y' antisense
Y' sense	Y'	Y' sense
*Not Present		sc419:1262-1518(+)
*Not Present		sc419:1286-1398(-)
Abbreviations
ORF	Open reading frame
pal	palindrome
OT	overlapping mRNA
palTy	palindromic Ty retrotransposon
Ty	Ty retrotransposons
Y'	Y' element
*	palindromic arms are on different adjacent contigs

## Sheet: Supplemental Table S5
Supplemental Table S5. Strains used and generated in this study.
Strain	Genotype	Species	Reference
DPB507	MAT ⍺ hoΔ ura3::EGFP(S65T)::KanMX6 ade2Δ his3Δ leu2Δ met17Δ trp1Δ::HYG ncas_Chr_9::pIp-strongSC_GFP ncas_Chr_3::pRS403-ScerURA3hp-HIS3-PEST ncas_Chr_4::pRS405-ScerHIS3hp ncas_Chr_5::pRS402-NcasDCR1 ncas_Chr_3::pRS404-NcasAGO1	N. castellii CBS4310	This study
DPB537	MAT a hoΔ ura3::EGFP(S65T)::KanMX6 ade2Δ his3Δ leu2Δ lys2Δ trp1Δ::HYG ncas_Chr_9::pIp-strongSC_GFP ncas_Chr_3::pRS403-ScerURA3hp-HIS3-PEST ncas_Chr_4::pRS405-ScerHIS3hp ncas_Chr_5::pRS402-NcasDCR1 ncas_Chr_3::pRS404-NcasAGO1	N. castellii CBS4310	This study
DPB510	MAT ⍺ hoΔ ura3::EGFP(S65T)::KanMX6 ade2Δ his3Δ leu2Δ met17Δ trp1Δ::HYG ncas_Chr_9::pIp-strongSC_GFP ncas_Chr_3::pRS403-ScerURA3hp-HIS3-PEST ncas_Chr_4::pRS405-ScerHIS3hp ncas_Chr_5::pRS402-NcasDCR1 ncas_Chr_3::pRS404-NcasAGO1 xrn1Δ::NAT	N. castellii CBS4310	This study
DPB541	MAT a hoΔ ura3::EGFP(S65T)::KanMX6 ade2Δ his3Δ leu2Δ lys2Δ trp1Δ::HYG ncas_Chr_9::pIp-strongSC_GFP ncas_Chr_3::pRS403-ScerURA3hp-HIS3-PEST ncas_Chr_4::pRS405-ScerHIS3hp ncas_Chr_5::pRS402-NcasDCR1 ncas_Chr_3::pRS404-NcasAGO1 xrn1Δ::NAT	N. castellii CBS4310	This study
DPB578	MAT a hoΔ ura3::EGFP(S65T)::KanMX6 ade2Δ his3Δ leu2Δ lys2Δ trp1Δ::HYG ncas_Chr_9::pIp-strongSC_GFP ncas_Chr_3::pRS403-ScerURA3hp-HIS3-PEST ncas_Chr_4::pRS405-ScerHIS3hp ncas_Chr_5::pRS402-NcasDCR1 ncas_Chr_3::pRS404-NcasAGO1 srb8Δ::NAT	N. castellii CBS4310	This study
DPB582	MAT a hoΔ ura3::EGFP(S65T)::KanMX6 ade2Δ his3Δ leu2Δ lys2Δ trp1Δ::HYG ncas_Chr_9::pIp-strongSC_GFP ncas_Chr_3::pRS403-ScerURA3hp-HIS3-PEST ncas_Chr_4::pRS405-ScerHIS3hp ncas_Chr_5::pRS402-NcasDCR1 ncas_Chr_3::pRS404-NcasAGO1 xrn1Δ::NAT srb8Δ::LYS2	N. castellii CBS4310	This study
DPB005	MAT ⍺ hoΔ ura3-1	N. castellii CBS4310	Drinnenberg et al., 2009
DPB331	MAT ⍺ hoΔ ura3::EGFP(S65T)::KanMX6 ncas_Chr_9::pIp	N. castellii CBS4310	Drinnenberg et al., 2009
DPB333	MAT ⍺ hoΔ ura3::EGFP(S65T)::KanMX6 ncas_Chr_9::pIp-strongSC_GFP	N. castellii CBS4310	Drinnenberg et al., 2009
DPB334	MAT ⍺ hoΔ ura3::EGFP(S65T)::KanMX6 ncas_Chr_9::pIp-ago1Δ::HYG	N. castellii CBS4310	Drinnenberg et al., 2009
DPB336	MAT ⍺ hoΔ ura3::EGFP(S65T)::KanMX6 ncas_Chr_9::pIp-strongSC_GFP ago1Δ::HYG	N. castellii CBS4310	Drinnenberg et al., 2009
DPB337	MAT ⍺ hoΔ ura3::EGFP(S65T)::KanMX6 ncas_Chr_9::pIp-dcr1Δ	N. castellii CBS4310	Drinnenberg et al., 2009
DPB339	MAT ⍺ hoΔ ura3::EGFP(S65T)::KanMX6 ncas_Chr_9::pIp-strongSC_GFP dcr1Δ	N. castellii CBS4310	Drinnenberg et al., 2009
DPB625	MAT ⍺ hoΔ ura3::EGFP(S65T)::KanMX6 ncas_Chr_9::pIp-xrn1Δ::HYG	N. castellii CBS4310	This study
DPB629	MAT ⍺ hoΔ ura3::EGFP(S65T)::KanMX6 ncas_Chr_9::pIp-strongSC_GFP xrn1Δ::HYG	N. castellii CBS4310	This study
DPB469	MAT ⍺ hoΔ ura3::EGFP(S65T)::KanMX6 ncas_Chr_9::pIp-dcp2Δ::HYG	N. castellii CBS4310	This study
DPB471	MAT ⍺ hoΔ ura3::EGFP(S65T)::KanMX6 ncas_Chr_9::pIp-strongSC_GFP dcp2Δ::HYG	N. castellii CBS4310	This study
DPB611	MAT ⍺ hoΔ ura3::EGFP(S65T)::KanMX6 ncas_Chr_9::pIp-ski3Δ::HYG	N. castellii CBS4310	This study
DPB613	MAT ⍺ hoΔ ura3::EGFP(S65T)::KanMX6 ncas_Chr_9::pIp-strongSC_GFP ski3Δ::HYG	N. castellii CBS4310	This study
DPB075	MAT ⍺ hoΔ ura3-1 his3::loxP-KanMX6-loxP leu2Δ lys2Δ	N. castellii CBS4310	This study
DPB077	MAT ⍺ hoΔ ura3::EGFP(S65T)::KanMX6 his3Δ leu2Δ	N. castellii CBS4310	This study
DPB056	MAT ⍺ hoΔ ura3::EGFP(S65T)::KanMX6 his3Δ leu2Δ ncas_Chr_9::pIp-strongSC_GFP	N. castellii CBS4310	This study
DPB504	MAT ⍺ hoΔ ura3::EGFP(S65T)::KanMX6 his3Δ leu2Δ ncas_Chr_9::pIp-strongSC_GFP gfd2Δ::HYG NCAS0A00350Δ::HIS3	N. castellii CBS4310	This study
DPB532	MAT ⍺ hoΔ ura3::EGFP(S65T)::KanMX6 lhp1Δ::NAT	N. castellii CBS4310	This study
DPB079	MAT ⍺ hoΔ ura3-1 his3Δ met17Δ	N. castellii CBS4310	This study
DPB325	MAT ⍺ hoΔ ura3-1 ade1::KanMX6 ago1Δ::HYG	N. castellii CBS4310	This study
DPB534	MAT ⍺ hoΔ ura3-1 his3Δ met17Δ dcr1Δ::NAT	N. castellii CBS4310	This study
DPB535	MAT ⍺ hoΔ ura3-1 his3Δ met17Δ xrn1Δ::NAT	N. castellii CBS4310	This study
DPB202	MAT a/MAT ⍺ ura3-1/ura3-1 ago1Δ::HYG/AGO1	N. castellii CBS4310	This study
DPB201	MAT a/MAT ⍺ ura3-1/ura3-1 pGAL1-3HA-AGO1::KanMX6/ago1Δ::HYG	N. castellii CBS4310	This study
DPB211	MAT ⍺ hoΔ ura3-1	N. castellii CBS4310	Drinnenberg et al., 2009
DPB220	MAT ⍺ hoΔ ura3-1 FLAG3-AGO1	N. castellii CBS4310	Drinnenberg et al., 2009
DPB215	MAT ⍺ hoΔ ura3-1 FLAG3-AGO1 XRN1-HA3::KanMX6	N. castellii CBS4310	This study
DPB221	MAT ⍺ hoΔ ura3-1 XRN1-HA3::KanMX6	N. castellii CBS4310	This study
DPB231	MAT ⍺ hoΔ ura3-1 EGFP(S65T)-AGO1 XRN1-mCherry::KanMX6	N. castellii CBS4310	This study
DPB234	MAT ⍺ hoΔ ura3-1 EGFP(S65T)-AGO1 DCP2-mCherry::KanMX6	N. castellii CBS4310	This study
DPB228	MAT ⍺ hoΔ ura3-1 FLAG3-AGO1(D1247R)	N. castellii CBS4310	This study
DPB620	MAT ⍺ hoΔ ura3-1 xrn1Δ::KanMX6	N. castellii CBS4310	This study
DPB443	MAT ⍺ hoΔ ura3-1 dcr1Δ::HYG	N. castellii CBS4310	This study
DPB442	MAT ⍺ hoΔ ura3-1 ago1Δ::HYG	N. castellii CBS4310	This study
DPB601	MAT ⍺ hoΔ ura3-1 dcp2Δ::HYG	N. castellii CBS4310	This study
DPB608	MAT ⍺ hoΔ ura3-1 ski3Δ::HYG	N. castellii CBS4310	This study
yRH101	MAT a ura3-1 ade2-1 trp1-1 leu2-3,112 his3-11,15 can1-100 bar1Δ lys2::HisG pep4::KanMX	S. cerevisiae W303A	Randell et al., 2006
DPB597	MAT a ura3-1 ade2-1 trp1-1 leu2-3,112 his3-11,15 can1-100 bar1Δ lys2::HisG pep4::KanMX xrn1Δ	S. cerevisiae W303A	This study
DPB598	MAT a ura3-1 ade2-1 trp1-1 leu2-3,112 his3-11,15 can1-100 bar1Δ lys2::HisG pep4::KanMX xrn1Δ pYES2.1-FLAG3-SUMO-TEV-NcasAGO1	S. cerevisiae W303A	This study
DPB1100	MAT a ura3-1 ade2-1 trp1-1 leu2-3,112 his3-11,15 can1-100 bar1Δ lys2::HisG pep4::KanMX xrn1Δ pYES2.1-NcasXRN1-TEV-SUMO-FLAG3	S. cerevisiae W303A	This study
DPB1101	MAT a ura3-1 ade2-1 trp1-1 leu2-3,112 his3-11,15 can1-100 bar1Δ lys2::HisG pep4::KanMX xrn1Δ pYES2.1-NcasXRN1(D206N-D208N)-TEV-SUMO-FLAG3	S. cerevisiae W303A	This study

## Sheet: Supplemental Table S6
Supplemental Table S6. Plasmids generated in this study.
Plasmid	Description
pRS402-NcasDCR1	S. cerevisiae integrating plasmid, N. castellii DCR1 under its native promoter
pRS403-ScerURA3hp-HIS3-PEST	S. cerevisiae integrating plasmid, S. cerevisiae URA3 hairpin construct under GAL1 promoter, S. cerevisiae HIS3 selectable marker fused to C-terminal PEST degron sequence
pRS404-NcasAGO1	S. cerevisiae integrating plasmid, N. castellii AGO1 under its native promoter
pRS405-ScerHIS3hp	S. cerevisiae integrating plasmid, S. cerevisiae HIS3 hairpin construct under GAL1 promoter
pYES2.1-FLAG3-SUMO-TEV-NcasAGO1	2-micron plasmid, N. castellii AGO1 with N-terminal 3x-FLAG, SUMO, and TEV tag under GAL1 promoter
pYES2.1-NcasXRN1-TEV-SUMO-FLAG3	2-micron plasmid, N. castellii XRN1 with C-terminal TEV, SUMO, 3x-FLAG tag under GAL1 promoter
pYES2.1-NcasXRN1(D206N-D208N)-TEV-SUMO-FLAG3	2-micron plasmid, N. castellii XRN1 with D206N and D208N substitutions and C-terminal TEV, SUMO, 3x-FLAG tag under GAL1 promoter
